# Supplementary material for: Multi-omic insights into the formation and evolution of a novel shell microstructure in oysters
Source: BMC Biol. 2023 Sep 29;21:204. doi: 10.1186/s12915-023-01706-y (PMC10543319; doi:10.1186/s12915-023-01706-y)
Supplement: Supplementary file 2 — Additional file 2: Table S1. The de novo assembly statistics of C. nippona genome. Table S2. Comparison of assembly statistics among 16 mollusc genomes. Table S3. Composition of repetitive sequences in the C. nippona genome. Table S4. Statistics of gene predictions of the C. nippona genome. Table S5. Functional annotation of C. nippona predicted genes. Table S6. Statistics of ncRNA annotation in C. nippona. Table S7. Divergent time points used in calibration. Table S8. GO enrichment of unique gene families in Ostreida. Table S9. GO enrichment of expanded gene families in in Ostreida. Table S10. Shell matrix proteins detected from the prismatic (P), foliated (F) and chalky layer (C) of C. nippona. Table S11. Differentially expressed genes of mantle (edge vs centre) of C. nippona. Table S12. Differentially expressed genes of mantle (edge vs centre) of C. nippona during shell repair. Table S13. Conserved orthogroups shared by the shell proteomes of seven molluscs. Table S14. Genomic resources used for molecular phylogenetic analyses of gene families. Table S15. Mapping statistics of transcriptome data used in this study. Table S16. Primers used for real-time PCR and ISH. [file 12915_2023_1706_MOESM2_ESM.xlsx]

## Sheet: S1
Table S1.The de novo assembly statistics of C. nippona genome.
Metric	Statistics
Estimated genome size (by 17-mer analysis)	473.92 Mb
Estimated heterozygous content (%)	1.27
Estimated repeat content (%)	53.45
Total assembly length (bp)	530161813
Total assembly length (>=50000bp) (bp)	519110290
GC (%)	33.83
Number of chromosomes	10
Number of scaffolds	604
Number of scaffolds (>=50000bp)	169
Largest scaffold length	62.78 Mb
N50	50.90 Mb
N75	46.28 Mb
L50	5
L75	8
Anchored assembly length (bp)	498238980
Hi-C anchored ratio (%)	93.98
PacBio reads mapped (%)	99.86
Overall mapping rate of illumina reads (%)	99.05
Average coverage depth (X)	67
Coverage >= 1X (%)	99.9
Coverage >= 5X (%)	99.57
Coverage >= 10X (%)	98.64
N's per 100 kbp	106.57

## Sheet: S2
Table S2. Comparison of assembly statistics among 16 mollusc genomes. Abbreviations: C, number of complete single copy BUSCOs; D, number of complete and duplicated BUSCOs; F, number of fragmented BUSCOs; M, number of missing BUSCOs.
Class	Species	GC content (%)	Total assembly size	No. of scaffolds	Longest scaffold	Scaffold N50	BUSCOs of genome sequence (Augustus, n =954)					BUSCOs of protein sequence (n =954)					Citation	Source	Accession/Website
							C	S	D	F	M	C	S	D	F	M
Bivalvia	Crassostrea gigas	33.5	647.89 Mb	236	73.55 Mb	58.46 Mb	913 (95.7%)	900 (94.3%)	13 (1.4%)	6 (0.6%)	35 (3.7%)	937 (98.2%)	889 (93.2%)	48 (5.0%)	4 (0.4%)	13 (1.4%)	Peñaloza et al. (2021)	Genbank	GCF_902806645.1
Bivalvia	Crassostrea ariakensis	33.41	613.91 Mb	415	67.70 Mb	61.39 Mb	880 (92.2%)	858 (89.9%)	22 (2.3%)	12 (1.3%)	62 (6.5%)	902 (94.6%)	867 (90.9%)	35 (3.7%)	9 (0.9%)	43 (4.5%)	Li et al. (2021)	Genbank	GCA_020567875.1
Bivalvia	Crassostrea nippona	33.83	530.16 Mb	604	62.78 Mb	50.90 Mb	929 (97.3%)	921 (96.5%)	8 (0.8%)	2 (0.2%)	23 (2.5%)	904 (94.8%)	885 (92.8%)	19 (2.0%)	27 (2.8%)	23 (2.4%)	This study	This study	This study
Bivalvia	Crassostrea virginica	34.83	684.74 Mb	11	104.17 Mb	75.94 Mb	901 (94.4%)	879 (92.1%)	22 (2.3%)	10 (1.0%)	43 (4.6%)	935 (98.0%)	697 (73.1%)	238 (24.9%)	4 (0.4%)	15 (1.6%)	-	Genbank	GCF_002022765.2
Bivalvia	Ostrea edulis	35.5	946.06 Mb	618	110.13 Mb	94.82 Mb	908 (95.1%)	898 (94.1%)	10 (1.0%)	6 (0.6%)	40 (4.3%)	907 (95.1%)	884 (92.7%)	23 (2.4%)	12 (1.3%)	35 (3.6%)	Li et al. (2023)	Figshare	http://doi.org/10.6084/m9.figshare.20013503
Bivalvia	Saccostrea glomerata	33.31	788.10 Mb	10101	7.15 Mb	804.23 Kb	877 (91.9%)	852 (89.3%)	25 (2.6%)	28 (2.9%)	49 (5.2%)	848 (88.9%)	814 (85.3%)	34 (3.6%)	49 (5.1%)	57 (6.0%)	Powell et al. (2018)	MolluscDB	http://download.mgbase.qnlm.ac/page/download/downloadall/
Bivalvia	Pinctada fucata	35.48	1.04 Gb	414	113.12 Mb	72.76 Mb	917 (96.1%)	907 (95.1%)	10 (1.0%)	7 (0.8%)	29 (3.1%)	922 (96.6%)	913 (95.7%)	9 (0.9%)	22 (2.3%)	10 (1.1%)	Takeuchi et al. (2022)	OIST Marine Genomics Database	https://marinegenomics.oist.jp/gallery
Bivalvia	Pecten maximus	36.65	918.31 Mb	3983	60.08 Mb	44.82 Mb	908 (95.1%)	878 (92.0%)	30 (3.1%)	9 (0.9%)	37 (4.0%)	939 (98.4%)	901 (94.4%)	38 (4.0%)	5 (0.5%)	10 (1.1%)	Kenny et al. (2020)	Genbank	GCF_902652985.1
Bivalvia	Mizuhopecten yessoensis	36.52	987.59 Mb	82659	7.50 Mb	827.23 Kb	915 (96.0%)	904 (94.8%)	11 (1.2%)	8 (0.8%)	31 (3.2%)	938 (98.3%)	917 (96.1%)	21 (2.2%)	5 (0.5%)	11 (1.1%)	Wang et al. (2017)	Genbank	GCF_002113885.1
Bivalvia	Mytilus coruscus	32.48	1.93Gb	1591	12.40 Mb	2.70 Mb	914 (95.8%)	898 (94.1%)	16 (1.7%)	16 (1.7%)	24 (2.5%)	875 (91.7%)	860 (90.1%)	15 (1.6%)	52 (5.5%)	27 (2.8%)	Sun et al. (2020)	MolluscDB	http://download.mgbase.qnlm.ac/page/download/downloadall/
Bivalvia	Mercenaria mercenaria	35.06	1.78 Gb	1432	126.48 Mb	91.38 Mb	877 (92.0%)	864 (90.6%)	13 (1.4%)	6 (0.6%)	71 (7.4%)	910 (95.4%)	875 (91.7%)	35 (3.7%)	5 (0.5%)	39 (4.1%)	Song et al. (2021)	Genbank	GCF_014805675.1
Gastropoda	Aplysia californica	40.35	927.31 Mb	4332	6.10 Mb	917.54 Kb	886 (92.9%)	882 (92.5%)	4 (0.4%)	19 (2.0%)	49 (5.1%)	933 (97.8%)	925 (97.0%)	8 (0.8%)	7 (0.7%)	14 (1.5%)	Simakov et al. (2013)	Genbank	GCF_000002075.1
Gastropoda	Lottia gigantea	33.28	359.51 Mb	4469	9.39 Mb	1.87 Mb	926 (97.0%)	920 (96.4%)	6 (0.6%)	10 (1.0%)	18 (2.0%)	921 (96.5%)	914 (95.8%)	7 (0.7%)	14 (1.5%)	19 (2.0%)	Simakov et al. (2013)	Genbank	GCF_000327385.1
Gastropoda	Biomphalaria glabrata	35.94	861.92 Mb	156530	2.18 Mb	55.72 Kb	829 (86.9%)	821 (86.1%)	8 (0.8%)	54 (5.7%)	71 (7.4%)	848 (88.9%)	826 (86.6%)	22 (2.3%)	61 (6.4%)	45 (4.7%)	Adema et al. (2017)	Genbank	GCF_000457365.1
Cephalopoda	Octopus bimaculoides	36.06	2.31 Gb	151674	4.06 Mb	485.62 Kb	873 (91.5%)	871 (91.3%)	2 (0.2%)	28 (2.9%)	53 (5.6%)	900 (94.3%)	894 (93.7%)	6 (0.6%)	32 (3.4%)	22 (2.3%)	Albertin et al. (2015)	Genbank	GCF_001194135.1
Cephalopoda	Nautilus pompilius	36.69	785.15 Mb	3130	49.92 Mb	32.05 Mb	904 (94.7%)	900 (94.3%)	4 (0.4%)	15 (1.6%)	35 (3.7%)	852 (89.3%)	847 (88.8%)	5 (0.5%)	51 (5.3%)	51 (5.4%)	Huang et al. (2021)	Figshare	http://doi.org/10.6084/m9.figshare.14236208

## Sheet: S3
Table S3. Composition of repetitive sequences in the C. nippona genome.
Repeats	Number of elements	Length occupied (bp)	% of genome
Retroelements	62941	29377495	5.54
SINEs	4111	671394	0.13
Penelope	13856	5272942	0.99
LINEs	42005	18162593	3.43
L2/CR1/Rex	1027	482182	0.09
R1/LOA/Jockey	1961	1832293	0.35
R2/R4/NeSL	134	85906	0.02
RTE/Bov-B	12161	4607376	0.87
LTR elements	16825	10543508	1.99
BEL/Pao	1597	1561372	0.29
Ty1/Copia	626	351226	0.07
Gypsy/DIRS1	9368	6755688	1.27
Retroviral	49	28945	0.01
DNA transposons	343451	94881320	17.9
hobo-Activator	8103	2352488	0.44
Tc1-IS630-Pogo	39498	11181079	2.11
PiggyBac	6774	1539954	0.29
Tourist/Harbinger	13701	3016651	0.57
Other	161	38309	0.01
Rolling-circles (Helitrons)	110681	70795682	13.35
Unclassified	113649	34420214	6.49
Satellites	860	332235	0.06
Simple repeats	133110	6354911	1.2
Low complexity	15650	756781	0.14
Total		236918638	44.69

## Sheet: S4
Table S4. Statistics of gene predictions of the C. nippona genome. The isoform with the longest coding sequences and protein sequences was considered as the representative transcript in each gene.
Type	Statistics
Number of gene	28871
Number of genes with UTR both sides	17627
Number of genes with at least one UTR	21342
Number of five prime UTR	19207
Number of three prime UTR	19762
Number of single exon gene	3198
Number of isoforms	68125
Mean gene length (bp)	9005
Mean transcript length (bp)	8558
Mean exon length (bp)	287
Mean CDS length (bp)	1476
Mean five prime UTR length (bp)	180
Mean three prime UTR length (bp)	738
Mean exons per gene	8
% of genome covered by gene	49
% of genome covered by transcript	46.6
% of genome covered by exon	12.5
% of genome covered by CDS	8
% of genome covered by five prime UTR	1
% of genome covered by three prime UTR	3.4

## Sheet: S5
Table S5. Functional annotation of C. nippona predicted genes.
Database	Annotated number	Percentage (%)
InterPro	24959	0.8645
Pfam	18321	0.634581
NR	27173	0.9412
Swissprot	17822	0.617298
EggNOG	16395	0.5679
COG/KOG	16395	0.5679
GO	10835	0.3753
KEGG Pathway	6876	0.2382
All Annotated*	27832	0.964012
Unanotated	1039	0.0359877
*refers to the genes that can be annotated by at least one of public databases (InterPro, Pfam, NR, Swissprot, EggNOG, COG/KOG, GO and KEGG).

## Sheet: S6
Table S6. Statistics of ncRNA annotation in C. nippona.
Type	Number	Mean length (bp)	Total length (bp)	% of genome
miRNA	44	79.6591	3505	0.000661119
tRNA	2474	74.4737	184248	0.0347532
rRNA	1847	1356.79	2505982	0.472682
5S	508	118.331	60112	0.0113384
5.8S	415	152.988	63490	0.0119756
18S	459	1721.55	790193	0.149048
28S	465	3424.06	1592187	0.300321
snRNA	1036	146.685	151966	0.0286641
CD-box	21	98.0952	2060	0.000388561
HACA-box	8	241.5	1932	0.000364417
splicing	1006	146.963	147845	0.0278868
scaRNA	1	129	129	2.43322e-05

## Sheet: S7
Table S7. Divergent time points used in calibration.
Taxon		Time range (Mya)	Estimated time (Mya)	Reference	Time (MYA)	Title of reference
Mollusca		480.0 - 559.4	548	Aris-Brosou et al. (2013)	480	Effects of models of rate evolution on estimation of divergence dates with special reference to the metazoan 18S ribosomal RNA phylogeny.
				Hedges et al. (2009)	500	The TimeTree of Life.
				Osca et al. (2014) †	519	The mitochondrial genome of Ifremeria nautilei and the phylogenetic position of the enigmatic deep-sea Abyssochrysoidea (Mollusca: Gastropoda).
				De Smet et al. (2011)	520	The cDNA sequence of three hemocyanin subunits from the garden snail Helix lucorum.
				Bergmann et al. (2007)	520	The First Complete cDNA Sequence of the Hemocyanin from a Bivalve, the Protobranch Nucula nucleus.
				Warnke et al. (2011)	540.1	Assessing divergence time of Spirulida and Sepiida (Cephalopoda) based on hemocyanin sequences.
				Rota-Stabelli et al. (2013)	540.8	Molecular timetrees reveal a Cambrian colonization of land and a new scenario for ecdysozoan evolution.
				dos Reis et al. (2015)	544	Uncertainty in the Timing of Origin of Animals and the Limits of Precision in Molecular Timescales.
				Stöger et al. (2013)	551	The continuing debate on deep molluscan phylogeny: evidence for Serialia (Mollusca, Monoplacophora + Polyplacophora).
				Vinther et al. (2012)	559.4	A molecular palaeobiological hypothesis for the origin of aplacophoran molluscs and their derivation from chiton-like ancestors.
				Kano et al. (2012)	594.7	Living Monoplacophora: morphological conservatism or recent diversification?
				Zapata et al. (2014)	601.8	Phylogenomic analyses of deep gastropod relationships reject Orthogastropoda.
				Gold et al. (2015) †	620.8	Ancestral state reconstruction of ontogeny supports a bilaterian affinity for Dickinsonia.
				Plazzi et al. (2010)	627.6	Towards a molecular phylogeny of Mollusks: bivalves' early evolution as revealed by mitochondrial genes.
Bivalvia	Gastropoda	515.0 - 541.7	535.6	Warnke et al. (2011)	446	Assessing divergence time of Spirulida and Sepiida (Cephalopoda) based on hemocyanin sequences.
				De Smet et al. (2011)	478.6	The cDNA sequence of three hemocyanin subunits from the garden snail Helix lucorum.
				Rota-Stabelli et al. (2013)	521.9	Molecular timetrees reveal a Cambrian colonization of land and a new scenario for ecdysozoan evolution.
				Peterson et al. (2008)	525	The Ediacaran emergence of bilaterians: congruence between the genetic and the geological fossil records.
				dos Reis et al. (2015)	534.5	Uncertainty in the Timing of Origin of Animals and the Limits of Precision in Molecular Timescales.
				Zapata et al. (2014)	536.7	Phylogenomic analyses of deep gastropod relationships reject Orthogastropoda.
				Vinther et al. (2012)	537.8	A molecular palaeobiological hypothesis for the origin of aplacophoran molluscs and their derivation from chiton-like ancestors.
				Ren et al. (2010)	540.9	Unusual conservation of mitochondrial gene order in Crassostrea oysters: evidence for recent speciation in Asia.
				Stöger et al. (2013)	541.7	The continuing debate on deep molluscan phylogeny: evidence for Serialia (Mollusca, Monoplacophora + Polyplacophora).
				Plazzi et al. (2010)	561.5	Towards a molecular phylogeny of Mollusks: bivalves' early evolution as revealed by mitochondrial genes.
				Kano et al. (2012)	594.8	Living Monoplacophora: morphological conservatism or recent diversification?
				Gold et al. (2015) †	613.1	Ancestral state reconstruction of ontogeny supports a bilaterian affinity for Dickinsonia.
Pteriomorpha	Heteroconchia	472 - 516	492	Zapata et al. (2014)	453.5	Phylogenomic analyses of deep gastropod relationships reject Orthogastropoda.
				Vinther et al. (2012)	469.6	A molecular palaeobiological hypothesis for the origin of aplacophoran molluscs and their derivation from chiton-like ancestors.
				Huang et al. (2018) †	475	Reclassification of Lamprotula rochechouartii as Margaritifera rochechouartiicomb. nov. (Bivalvia: Margaritiferidae) revealed by time-calibrated multi-locus phylogenetic analyses and mitochondrial phylogenomics of Unionoida.
				Kano et al. (2012)	494	Living Monoplacophora: morphological conservatism or recent diversification?
				Stöger et al. (2013)	495.7	The continuing debate on deep molluscan phylogeny: evidence for Serialia (Mollusca, Monoplacophora + Polyplacophora).
				González et al. (2015)†	514.5	A multilocus phylogeny of archiheterodont bivalves (Mollusca, Bivalvia, Archiheterodonta).
				Plazzi et al. (2010)	520.3	Towards a molecular phylogeny of Mollusks: bivalves' early evolution as revealed by mitochondrial genes.
				Bieler et al. (2014) †	529.1	Investigating the Bivalve Tree of Life–an exemplar-based approach combining molecular and novel morphological characters.
Pectinida	Mytiloida, Pterioida and Ostreoida	399 - 501	455	Kano et al. (2012)	292.8	Living Monoplacophora: morphological conservatism or recent diversification?
				Stöger et al. (2013)	315.1	The continuing debate on deep molluscan phylogeny: evidence for Serialia (Mollusca, Monoplacophora + Polyplacophora).
				dos Reis et al. (2015)	390.8	Uncertainty in the Timing of Origin of Animals and the Limits of Precision in Molecular Timescales.
				Vinther et al. (2012)	435.7	A molecular palaeobiological hypothesis for the origin of aplacophoran molluscs and their derivation from chiton-like ancestors.
				Rota-Stabelli et al. (2013)	450	Molecular timetrees reveal a Cambrian colonization of land and a new scenario for ecdysozoan evolution.
				Ren et al. (2010)	479.4	Unusual conservation of mitochondrial gene order in Crassostrea oysters: evidence for recent speciation in Asia.
				Plazzi et al. (2010)	496.6	Towards a molecular phylogeny of Mollusks: bivalves' early evolution as revealed by mitochondrial genes.
				Bieler et al. (2014) †	516.4	Investigating the Bivalve Tree of Life–an exemplar-based approach combining molecular and novel morphological characters.
				Bieler et al. (2014) †	529.1	Investigating the Bivalve Tree of Life–an exemplar-based approach combining molecular and novel morphological characters.
Octopus bimaculoides	Nautilus pompilius	364.2 - 452.6	415	Stöger et al. (2013)	364.2	The continuing debate on deep molluscan phylogeny: evidence for Serialia (Mollusca, Monoplacophora + Polyplacophora).
				Vinther et al. (2012)	409.8	A molecular palaeobiological hypothesis for the origin of aplacophoran molluscs and their derivation from chiton-like ancestors.
				Bergmann et al. (2007)	415	The First Complete cDNA Sequence of the Hemocyanin from a Bivalve, the Protobranch Nucula nucleus.
				Bergmann et al. (1996)	415	The Hemocyanin from a Living Fossil, the Cephalopod Nautilus pompilius: Protein Structure, Gene Organization, and Evolution.
				Warnke et al. (2011)	452.6	Assessing divergence time of Spirulida and Sepiida (Cephalopoda) based on hemocyanin sequences.
Biomphalaria glabrata	Aplysia californica	58.3 - 278.9	232	Göbbeler et al. (2010)	58.3	Out of Antarctica?--new insights into the phylogeny and biogeography of the Pleurobranchomorpha (Mollusca, Gastropoda).
				Zapata et al. (2014)	232	Phylogenomic analyses of deep gastropod relationships reject Orthogastropoda.
				Jörger et al. (2010)	237	On the origin of Acochlidia and other enigmatic euthyneuran gastropods, with implications for the systematics of Heterobranchia.
				Rota-Stabelli et al. (2013)	272.9	Molecular timetrees reveal a Cambrian colonization of land and a new scenario for ecdysozoan evolution.
				Vinther et al. (2012)	278.9	A molecular palaeobiological hypothesis for the origin of aplacophoran molluscs and their derivation from chiton-like ancestors.
Mizuhopecten yessoensis	Pecten maximus	113.3 - 324.9	175	Ren et al. (2010)	113.3	Unusual conservation of mitochondrial gene order in Crassostrea oysters: evidence for recent speciation in Asia.
				Plazzi et al. (2010)	324.9	Towards a molecular phylogeny of Mollusks: bivalves' early evolution as revealed by mitochondrial genes.
Crassostrea virginica	Crassostrea gigas (or Crassostrea nippona)	63.2 - 82.7	72.9	Plazzi et al. (2010)	63.2	Towards a molecular phylogeny of Mollusks: bivalves' early evolution as revealed by mitochondrial genes.
				Ren et al. (2010)	82.7	Unusual conservation of mitochondrial gene order in Crassostrea oysters: evidence for recent speciation in Asia.
Crassostrea gigas	Crassostrea ariakensis	23.47 - 28.78	26.12	Plazzi et al. (2010)	23.5	Towards a molecular phylogeny of Mollusks: bivalves' early evolution as revealed by mitochondrial genes.
				Ren et al. (2010)	28.8	Unusual conservation of mitochondrial gene order in Crassostrea oysters: evidence for recent speciation in Asia.
† Denotes studies with new times that have been added to the TimeTree resource since the publication of the Kumar et al. (2017) paper.

## Sheet: S8
Table S8. GO enrichment of unique gene families in Ostreida. Qvalue cut-off of clusterProfiler is 0.001.GO terms related to shell mineralization are marked by yellow color.
Ontology	Term ID	Description	GeneRatio	BgRatio	Qvalue	Count
BP	GO:0060739	mesenchymal-epithelial cell signaling involved in prostate gland development	41/1342	135/66781	3.61295e-33	41
BP	GO:0060447	bud outgrowth involved in lung branching	41/1342	153/66781	5.24911e-31	41
BP	GO:0060638	mesenchymal-epithelial cell signaling	44/1342	200/66781	1.4537e-29	44
BP	GO:0060740	prostate gland epithelium morphogenesis	49/1342	275/66781	1.15926e-28	49
BP	GO:0060512	prostate gland morphogenesis	49/1342	278/66781	1.56998e-28	49
BP	GO:0014012	peripheral nervous system axon regeneration	42/1342	193/66781	3.00063e-28	42
BP	GO:0060602	branch elongation of an epithelium	45/1342	244/66781	3.98613e-27	45
BP	GO:0044258	intestinal lipid catabolic process	22/1342	37/66781	7.03893e-26	22
BP	GO:0019376	galactolipid catabolic process	23/1342	45/66781	4.75617e-25	23
BP	GO:0046596	regulation of viral entry into host cell	51/1342	366/66781	4.93174e-25	51
BP	GO:0046597	negative regulation of viral entry into host cell	48/1342	331/66781	2.49273e-24	48
BP	GO:0030850	prostate gland development	49/1342	357/66781	8.58284e-24	49
BP	GO:0060441	epithelial tube branching involved in lung morphogenesis	45/1342	296/66781	1.05245e-23	45
BP	GO:0010761	fibroblast migration	56/1342	495/66781	4.27716e-23	56
BP	GO:0061365	positive regulation of triglyceride lipase activity	23/1342	56/66781	1.7794e-22	23
BP	GO:0003401	axis elongation	47/1342	354/66781	2.7909e-22	47
BP	GO:0035655	interleukin-18-mediated signaling pathway	27/1342	94/66781	9.58147e-22	27
BP	GO:0070673	response to interleukin-18	27/1342	94/66781	9.58147e-22	27
BP	GO:0071351	cellular response to interleukin-18	27/1342	94/66781	9.58147e-22	27
BP	GO:0032722	positive regulation of chemokine production	46/1342	357/66781	2.45692e-21	46
BP	GO:0032651	regulation of interleukin-1 beta production	52/1342	473/66781	5.0684e-21	52
BP	GO:0015898	amiloride transport	20/1342	43/66781	5.0684e-21	20
BP	GO:0035874	cellular response to copper ion starvation	20/1342	43/66781	5.0684e-21	20
BP	GO:0097185	cellular response to azide	20/1342	43/66781	5.0684e-21	20
BP	GO:0120126	response to copper ion starvation	20/1342	43/66781	5.0684e-21	20
BP	GO:0006968	cellular defense response	30/1342	142/66781	4.22389e-20	30
BP	GO:0032715	negative regulation of interleukin-6 production	45/1342	380/66781	1.73273e-19	45
BP	GO:0019377	glycolipid catabolic process	34/1342	206/66781	3.16991e-19	34
BP	GO:0030299	intestinal cholesterol absorption	22/1342	67/66781	3.17319e-19	22
BP	GO:0070234	positive regulation of T cell apoptotic process	34/1342	217/66781	1.63912e-18	34
BP	GO:0060425	lung morphogenesis	45/1342	410/66781	3.18346e-18	45
BP	GO:0097184	response to azide	20/1342	58/66781	5.72461e-18	20
BP	GO:0002538	arachidonic acid metabolite production involved in inflammatory response	22/1342	76/66781	6.10717e-18	22
BP	GO:0002540	leukotriene production involved in inflammatory response	22/1342	76/66781	6.10717e-18	22
BP	GO:1902622	regulation of neutrophil migration	41/1342	347/66781	8.6166e-18	41
BP	GO:0070230	positive regulation of lymphocyte apoptotic process	34/1342	238/66781	2.71812e-17	34
BP	GO:0010596	negative regulation of endothelial cell migration	40/1342	344/66781	4.00963e-17	40
BP	GO:0045123	cellular extravasation	45/1342	448/66781	8.41597e-17	45
BP	GO:0071420	cellular response to histamine	23/1342	99/66781	1.82015e-16	23
BP	GO:0061476	response to anticoagulant	25/1342	123/66781	1.966e-16	25
BP	GO:0032691	negative regulation of interleukin-1 beta production	38/1342	325/66781	2.23002e-16	38
BP	GO:0060193	positive regulation of lipase activity	37/1342	312/66781	3.72533e-16	37
BP	GO:0019452	L-cysteine catabolic process to taurine	16/1342	38/66781	4.30609e-16	16
BP	GO:0042412	taurine biosynthetic process	16/1342	38/66781	4.30609e-16	16
BP	GO:0046305	alkanesulfonate biosynthetic process	16/1342	38/66781	4.30609e-16	16
BP	GO:0060191	regulation of lipase activity	43/1342	430/66781	4.72508e-16	43
BP	GO:0070424	regulation of nucleotide-binding oligomerization domain containing signaling pathway	36/1342	300/66781	6.16163e-16	36
BP	GO:0034776	response to histamine	23/1342	105/66781	6.16163e-16	23
BP	GO:0070423	nucleotide-binding oligomerization domain containing signaling pathway	42/1342	414/66781	6.29934e-16	42
BP	GO:0098856	intestinal lipid absorption	22/1342	95/66781	8.17911e-16	22
BP	GO:0070231	T cell apoptotic process	40/1342	379/66781	8.63475e-16	40
BP	GO:1902442	regulation of ripoptosome assembly involved in necroptotic process	29/1342	188/66781	8.63475e-16	29
BP	GO:1902443	negative regulation of ripoptosome assembly involved in necroptotic process	29/1342	188/66781	8.63475e-16	29
BP	GO:1902523	positive regulation of protein K63-linked ubiquitination	29/1342	189/66781	9.79177e-16	29
BP	GO:0035872	nucleotide-binding domain, leucine rich repeat containing receptor signaling pathway	42/1342	422/66781	1.08213e-15	42
BP	GO:0061945	regulation of protein K48-linked ubiquitination	29/1342	190/66781	1.08213e-15	29
BP	GO:1902524	positive regulation of protein K48-linked ubiquitination	29/1342	190/66781	1.08213e-15	29
BP	GO:0031663	lipopolysaccharide-mediated signaling pathway	35/1342	291/66781	1.28571e-15	35
BP	GO:0071503	response to heparin	20/1342	76/66781	1.28571e-15	20
BP	GO:0071504	cellular response to heparin	20/1342	76/66781	1.28571e-15	20
BP	GO:0046466	membrane lipid catabolic process	34/1342	274/66781	1.33478e-15	34
BP	GO:2000108	positive regulation of leukocyte apoptotic process	34/1342	274/66781	1.33478e-15	34
BP	GO:0032938	negative regulation of translation in response to oxidative stress	31/1342	224/66781	1.37464e-15	31
BP	GO:0043556	regulation of translation in response to oxidative stress	31/1342	224/66781	1.37464e-15	31
BP	GO:0019372	lipoxygenase pathway	23/1342	111/66781	1.66789e-15	23
BP	GO:0045341	MHC class I biosynthetic process	31/1342	227/66781	1.90147e-15	31
BP	GO:0045343	regulation of MHC class I biosynthetic process	31/1342	227/66781	1.90147e-15	31
BP	GO:0045345	positive regulation of MHC class I biosynthetic process	31/1342	227/66781	1.90147e-15	31
BP	GO:1902527	positive regulation of protein monoubiquitination	29/1342	200/66781	3.64982e-15	29
BP	GO:0097343	ripoptosome assembly	29/1342	201/66781	4.06636e-15	29
BP	GO:1901026	ripoptosome assembly involved in necroptotic process	29/1342	201/66781	4.06636e-15	29
BP	GO:1902525	regulation of protein monoubiquitination	29/1342	202/66781	4.59319e-15	29
BP	GO:0010633	negative regulation of epithelial cell migration	42/1342	443/66781	4.81106e-15	42
BP	GO:0070266	necroptotic process	44/1342	486/66781	5.00814e-15	44
BP	GO:0044241	lipid digestion	22/1342	105/66781	5.34501e-15	22
BP	GO:0070232	regulation of T cell apoptotic process	35/1342	310/66781	7.38564e-15	35
BP	GO:0050904	diapedesis	21/1342	96/66781	9.85278e-15	21
BP	GO:1905651	regulation of artery morphogenesis	30/1342	225/66781	1.01988e-14	30
BP	GO:0007182	common-partner SMAD protein phosphorylation	31/1342	243/66781	1.15311e-14	31
BP	GO:0070246	natural killer cell apoptotic process	30/1342	227/66781	1.25579e-14	30
BP	GO:0070247	regulation of natural killer cell apoptotic process	30/1342	227/66781	1.25579e-14	30
BP	GO:0007415	defasciculation of motor neuron axon	21/1342	98/66781	1.44678e-14	21
BP	GO:0033007	negative regulation of mast cell activation involved in immune response	18/1342	66/66781	1.72809e-14	18
BP	GO:0019370	leukotriene biosynthetic process	24/1342	138/66781	1.84689e-14	24
BP	GO:0033004	negative regulation of mast cell activation	18/1342	67/66781	2.26404e-14	18
BP	GO:0032653	regulation of interleukin-10 production	35/1342	325/66781	2.75478e-14	35
BP	GO:0070162	adiponectin secretion	25/1342	155/66781	2.75478e-14	25
BP	GO:0070163	regulation of adiponectin secretion	25/1342	155/66781	2.75478e-14	25
BP	GO:0070165	positive regulation of adiponectin secretion	25/1342	155/66781	2.75478e-14	25
BP	GO:0006691	leukotriene metabolic process	31/1342	253/66781	3.16752e-14	31
BP	GO:1902339	positive regulation of apoptotic process involved in morphogenesis	35/1342	328/66781	3.5261e-14	35
BP	GO:0009093	cysteine catabolic process	16/1342	50/66781	3.67941e-14	16
BP	GO:0019448	L-cysteine catabolic process	16/1342	50/66781	3.67941e-14	16
BP	GO:0032733	positive regulation of interleukin-10 production	33/1342	295/66781	5.51634e-14	33
BP	GO:1900044	regulation of protein K63-linked ubiquitination	29/1342	225/66781	6.40482e-14	29
BP	GO:0032057	negative regulation of translational initiation in response to stress	31/1342	261/66781	7.10838e-14	31
BP	GO:0071280	cellular response to copper ion	20/1342	95/66781	8.66101e-14	20
BP	GO:0032613	interleukin-10 production	35/1342	341/66781	1.07099e-13	35
BP	GO:1902337	regulation of apoptotic process involved in morphogenesis	35/1342	342/66781	1.15858e-13	35
BP	GO:0032055	negative regulation of translation in response to stress	31/1342	267/66781	1.28505e-13	31
BP	GO:1904816	positive regulation of protein localization to chromosome, telomeric region	31/1342	270/66781	1.73437e-13	31
BP	GO:0042248	maintenance of polarity of follicular epithelium	16/1342	55/66781	1.84481e-13	16
BP	GO:0000413	protein peptidyl-prolyl isomerization	26/1342	186/66781	2.2299e-13	26
BP	GO:0035356	cellular triglyceride homeostasis	25/1342	171/66781	2.4766e-13	25
BP	GO:2000056	regulation of Wnt signaling pathway involved in digestive tract morphogenesis	17/1342	67/66781	3.23925e-13	17
BP	GO:2000057	negative regulation of Wnt signaling pathway involved in digestive tract morphogenesis	17/1342	67/66781	3.23925e-13	17
BP	GO:1904814	regulation of protein localization to chromosome, telomeric region	31/1342	278/66781	3.66302e-13	31
BP	GO:0045576	mast cell activation	31/1342	284/66781	6.45465e-13	31
BP	GO:0051974	negative regulation of telomerase activity	31/1342	284/66781	6.45465e-13	31
BP	GO:0007414	axonal defasciculation	21/1342	119/66781	6.58781e-13	21
BP	GO:0001744	optic lobe placode formation	16/1342	61/66781	1.03222e-12	16
BP	GO:0031065	positive regulation of histone deacetylation	31/1342	294/66781	1.60974e-12	31
BP	GO:0032627	interleukin-23 production	19/1342	98/66781	1.74971e-12	19
BP	GO:0032667	regulation of interleukin-23 production	19/1342	98/66781	1.74971e-12	19
BP	GO:0032682	negative regulation of chemokine production	28/1342	239/66781	1.76459e-12	28
BP	GO:0071605	monocyte chemotactic protein-1 production	28/1342	239/66781	1.76459e-12	28
BP	GO:0071637	regulation of monocyte chemotactic protein-1 production	28/1342	239/66781	1.76459e-12	28
BP	GO:0030578	PML body organization	31/1342	296/66781	1.83529e-12	31
BP	GO:0071379	cellular response to prostaglandin stimulus	30/1342	278/66781	2.04238e-12	30
BP	GO:0071380	cellular response to prostaglandin E stimulus	30/1342	278/66781	2.04238e-12	30
BP	GO:0032946	positive regulation of mononuclear cell proliferation	34/1342	364/66781	3.20117e-12	34
BP	GO:0050671	positive regulation of lymphocyte proliferation	34/1342	364/66781	3.20117e-12	34
BP	GO:0070665	positive regulation of leukocyte proliferation	34/1342	364/66781	3.20117e-12	34
BP	GO:0039535	regulation of RIG-I signaling pathway	29/1342	264/66781	3.20117e-12	29
BP	GO:0038109	Kit signaling pathway	15/1342	56/66781	3.99549e-12	15
BP	GO:0036005	response to macrophage colony-stimulating factor	22/1342	147/66781	4.74835e-12	22
BP	GO:0036006	cellular response to macrophage colony-stimulating factor stimulus	22/1342	147/66781	4.74835e-12	22
BP	GO:0009395	phospholipid catabolic process	23/1342	163/66781	4.9227e-12	23
BP	GO:0060603	mammary gland duct morphogenesis	35/1342	392/66781	5.1178e-12	35
BP	GO:0002691	regulation of cellular extravasation	30/1342	290/66781	5.70632e-12	30
BP	GO:1990785	response to water-immersion restraint stress	28/1342	252/66781	5.91444e-12	28
BP	GO:0044333	Wnt signaling pathway involved in digestive tract morphogenesis	17/1342	80/66781	6.12714e-12	17
BP	GO:0032094	response to food	28/1342	253/66781	6.4263e-12	28
BP	GO:0090312	positive regulation of protein deacetylation	31/1342	312/66781	6.63069e-12	31
BP	GO:0002693	positive regulation of cellular extravasation	29/1342	274/66781	7.58124e-12	29
BP	GO:1902916	positive regulation of protein polyubiquitination	29/1342	276/66781	9.04722e-12	29
BP	GO:0045947	negative regulation of translational initiation	31/1342	316/66781	9.0975e-12	31
BP	GO:1902624	positive regulation of neutrophil migration	29/1342	277/66781	9.76986e-12	29
BP	GO:0060057	apoptotic process involved in mammary gland involution	31/1342	318/66781	1.05222e-11	31
BP	GO:0060058	positive regulation of apoptotic process involved in mammary gland involution	31/1342	318/66781	1.05222e-11	31
BP	GO:1901224	positive regulation of NIK/NF-kappaB signaling	38/1342	471/66781	1.06769e-11	38
BP	GO:1904747	positive regulation of apoptotic process involved in development	37/1342	451/66781	1.28642e-11	37
BP	GO:0045721	negative regulation of gluconeogenesis	25/1342	206/66781	1.34612e-11	25
BP	GO:0044062	regulation of excretion	38/1342	475/66781	1.35289e-11	38
BP	GO:0038028	insulin receptor signaling pathway via phosphatidylinositol 3-kinase	15/1342	61/66781	1.36106e-11	15
BP	GO:0060444	branching involved in mammary gland duct morphogenesis	31/1342	323/66781	1.52338e-11	31
BP	GO:0039531	regulation of viral-induced cytoplasmic pattern recognition receptor signaling pathway	29/1342	283/66781	1.57379e-11	29
BP	GO:1903519	regulation of mammary gland involution	31/1342	324/66781	1.61931e-11	31
BP	GO:1903521	positive regulation of mammary gland involution	31/1342	324/66781	1.61931e-11	31
BP	GO:0036215	response to stem cell factor	15/1342	62/66781	1.69207e-11	15
BP	GO:0036216	cellular response to stem cell factor stimulus	15/1342	62/66781	1.69207e-11	15
BP	GO:0030212	hyaluronan metabolic process	32/1342	347/66781	1.86826e-11	32
BP	GO:2000293	negative regulation of defecation	14/1342	52/66781	1.89495e-11	14
BP	GO:0046439	L-cysteine metabolic process	16/1342	74/66781	1.9321e-11	16
BP	GO:0032469	endoplasmic reticulum calcium ion homeostasis	31/1342	327/66781	1.98337e-11	31
BP	GO:0045986	negative regulation of smooth muscle contraction	31/1342	331/66781	2.71001e-11	31
BP	GO:0071638	negative regulation of monocyte chemotactic protein-1 production	25/1342	214/66781	2.89422e-11	25
BP	GO:0043558	regulation of translational initiation in response to stress	31/1342	333/66781	3.13187e-11	31
BP	GO:0035426	extracellular matrix-cell signaling	15/1342	65/66781	3.38527e-11	15
BP	GO:1901223	negative regulation of NIK/NF-kappaB signaling	25/1342	217/66781	3.87892e-11	25
BP	GO:0033006	regulation of mast cell activation involved in immune response	20/1342	134/66781	4.65509e-11	20
BP	GO:0043304	regulation of mast cell degranulation	20/1342	134/66781	4.65509e-11	20
BP	GO:0060561	apoptotic process involved in morphogenesis	35/1342	428/66781	5.03174e-11	35
BP	GO:0018208	peptidyl-proline modification	26/1342	239/66781	5.23153e-11	26
BP	GO:0019530	taurine metabolic process	16/1342	79/66781	5.23153e-11	16
BP	GO:0019694	alkanesulfonate metabolic process	16/1342	79/66781	5.23153e-11	16
BP	GO:0044331	cell-cell adhesion mediated by cadherin	27/1342	259/66781	5.47335e-11	27
BP	GO:0043153	entrainment of circadian clock by photoperiod	31/1342	341/66781	5.47335e-11	31
BP	GO:0072595	maintenance of protein localization in organelle	36/1342	454/66781	5.85538e-11	36
BP	GO:0042320	regulation of circadian sleep/wake cycle, REM sleep	26/1342	241/66781	6.13729e-11	26
BP	GO:0033003	regulation of mast cell activation	24/1342	204/66781	6.25092e-11	24
BP	GO:0045670	regulation of osteoclast differentiation	35/1342	433/66781	6.6164e-11	35
BP	GO:1900149	positive regulation of Schwann cell migration	14/1342	57/66781	6.63962e-11	14
BP	GO:0034695	response to prostaglandin E	30/1342	323/66781	6.76968e-11	30
BP	GO:0031063	regulation of histone deacetylation	31/1342	345/66781	7.08998e-11	31
BP	GO:0007299	ovarian follicle cell-cell adhesion	16/1342	81/66781	7.40245e-11	16
BP	GO:0044060	regulation of endocrine process	29/1342	306/66781	9.10578e-11	29
BP	GO:0032211	negative regulation of telomere maintenance via telomerase	31/1342	349/66781	9.38231e-11	31
BP	GO:0006964	positive regulation of biosynthetic process of antibacterial peptides active against Gram-negative bacteria	30/1342	329/66781	1.04018e-10	30
BP	GO:0034694	response to prostaglandin	30/1342	329/66781	1.04018e-10	30
BP	GO:0030575	nuclear body organization	31/1342	351/66781	1.06868e-10	31
BP	GO:0070102	interleukin-6-mediated signaling pathway	21/1342	158/66781	1.18639e-10	21
BP	GO:0070198	protein localization to chromosome, telomeric region	31/1342	353/66781	1.2229e-10	31
BP	GO:1902914	regulation of protein polyubiquitination	29/1342	312/66781	1.40924e-10	29
BP	GO:0010839	negative regulation of keratinocyte proliferation	19/1342	129/66781	1.78178e-10	19
BP	GO:0008631	intrinsic apoptotic signaling pathway in response to oxidative stress	36/1342	474/66781	1.81986e-10	36
BP	GO:0009648	photoperiodism	31/1342	359/66781	1.84139e-10	31
BP	GO:0002812	biosynthetic process of antibacterial peptides active against Gram-negative bacteria	30/1342	338/66781	1.94522e-10	30
BP	GO:0002813	regulation of biosynthetic process of antibacterial peptides active against Gram-negative bacteria	30/1342	338/66781	1.94522e-10	30
BP	GO:0033623	regulation of integrin activation	25/1342	236/66781	2.0788e-10	25
BP	GO:0043555	regulation of translation in response to stress	31/1342	361/66781	2.0788e-10	31
BP	GO:0045907	positive regulation of vasoconstriction	29/1342	319/66781	2.31732e-10	29
BP	GO:0048384	retinoic acid receptor signaling pathway	31/1342	364/66781	2.53656e-10	31
BP	GO:0032620	interleukin-17 production	19/1342	132/66781	2.55568e-10	19
BP	GO:0032660	regulation of interleukin-17 production	19/1342	132/66781	2.55568e-10	19
BP	GO:0033622	integrin activation	27/1342	279/66781	2.64689e-10	27
BP	GO:0051457	maintenance of protein location in nucleus	31/1342	366/66781	2.8555e-10	31
BP	GO:0010762	regulation of fibroblast migration	25/1342	240/66781	2.89344e-10	25
BP	GO:0060546	negative regulation of necroptotic process	29/1342	324/66781	3.23282e-10	29
BP	GO:0062099	negative regulation of programmed necrotic cell death	29/1342	324/66781	3.23282e-10	29
BP	GO:0072677	eosinophil migration	24/1342	222/66781	3.23282e-10	24
BP	GO:0002807	positive regulation of antimicrobial peptide biosynthetic process	35/1342	462/66781	3.42029e-10	35
BP	GO:0042747	circadian sleep/wake cycle, REM sleep	26/1342	263/66781	3.69394e-10	26
BP	GO:0042771	intrinsic apoptotic signaling pathway in response to DNA damage by p53 class mediator	36/1342	488/66781	3.76495e-10	36
BP	GO:0032655	regulation of interleukin-12 production	30/1342	349/66781	3.92619e-10	30
BP	GO:0032885	regulation of polysaccharide biosynthetic process	30/1342	349/66781	3.92619e-10	30
BP	GO:0039529	RIG-I signaling pathway	29/1342	327/66781	3.92619e-10	29
BP	GO:0060544	regulation of necroptotic process	29/1342	329/66781	4.48402e-10	29
BP	GO:0062098	regulation of programmed necrotic cell death	29/1342	329/66781	4.48402e-10	29
BP	GO:0036135	Schwann cell migration	14/1342	66/66781	4.6297e-10	14
BP	GO:1900147	regulation of Schwann cell migration	14/1342	66/66781	4.6297e-10	14
BP	GO:0002698	negative regulation of immune effector process	35/1342	473/66781	6.20581e-10	35
BP	GO:0036161	calcitonin secretion	23/1342	213/66781	6.97233e-10	23
BP	GO:1904362	regulation of calcitonin secretion	23/1342	213/66781	6.97233e-10	23
BP	GO:1904364	positive regulation of calcitonin secretion	23/1342	213/66781	6.97233e-10	23
BP	GO:1904466	positive regulation of matrix metallopeptidase secretion	23/1342	213/66781	6.97233e-10	23
BP	GO:0060986	endocrine hormone secretion	29/1342	336/66781	6.97233e-10	29
BP	GO:0032690	negative regulation of interleukin-1 alpha production	23/1342	213/66781	6.97233e-10	23
BP	GO:0042465	kinesis	23/1342	213/66781	6.97233e-10	23
BP	GO:0042466	chemokinesis	23/1342	213/66781	6.97233e-10	23
BP	GO:0072682	eosinophil extravasation	23/1342	213/66781	6.97233e-10	23
BP	GO:1904335	regulation of ductus arteriosus closure	23/1342	213/66781	6.97233e-10	23
BP	GO:1904336	negative regulation of ductus arteriosus closure	23/1342	213/66781	6.97233e-10	23
BP	GO:1904365	regulation of chemokinesis	23/1342	213/66781	6.97233e-10	23
BP	GO:1904367	positive regulation of chemokinesis	23/1342	213/66781	6.97233e-10	23
BP	GO:1904458	regulation of substance P secretion	23/1342	213/66781	6.97233e-10	23
BP	GO:1904460	positive regulation of substance P secretion	23/1342	213/66781	6.97233e-10	23
BP	GO:1904470	regulation of endothelin production	23/1342	213/66781	6.97233e-10	23
BP	GO:1904471	negative regulation of endothelin production	23/1342	213/66781	6.97233e-10	23
BP	GO:1904494	regulation of substance P secretion, neurotransmission	23/1342	213/66781	6.97233e-10	23
BP	GO:1904496	positive regulation of substance P secretion, neurotransmission	23/1342	213/66781	6.97233e-10	23
BP	GO:1905652	negative regulation of artery morphogenesis	23/1342	213/66781	6.97233e-10	23
BP	GO:1990772	substance P secretion	23/1342	213/66781	6.97233e-10	23
BP	GO:1990775	endothelin production	23/1342	213/66781	6.97233e-10	23
BP	GO:1990793	substance P secretion, neurotransmission	23/1342	213/66781	6.97233e-10	23
BP	GO:2000387	regulation of antral ovarian follicle growth	23/1342	213/66781	6.97233e-10	23
BP	GO:2000388	positive regulation of antral ovarian follicle growth	23/1342	213/66781	6.97233e-10	23
BP	GO:2000416	regulation of eosinophil migration	23/1342	213/66781	6.97233e-10	23
BP	GO:2000417	negative regulation of eosinophil migration	23/1342	213/66781	6.97233e-10	23
BP	GO:2000419	regulation of eosinophil extravasation	23/1342	213/66781	6.97233e-10	23
BP	GO:2000420	negative regulation of eosinophil extravasation	23/1342	213/66781	6.97233e-10	23
BP	GO:0002279	mast cell activation involved in immune response	20/1342	158/66781	6.97233e-10	20
BP	GO:0043303	mast cell degranulation	20/1342	158/66781	6.97233e-10	20
BP	GO:0001748	optic lobe placode development	16/1342	95/66781	6.97233e-10	16
BP	GO:0032615	interleukin-12 production	30/1342	360/66781	7.03404e-10	30
BP	GO:0009682	induced systemic resistance	12/1342	46/66781	7.03404e-10	12
BP	GO:0072566	chemokine (C-X-C motif) ligand 1 production	12/1342	46/66781	7.03404e-10	12
BP	GO:2000338	regulation of chemokine (C-X-C motif) ligand 1 production	12/1342	46/66781	7.03404e-10	12
BP	GO:1904305	negative regulation of gastro-intestinal system smooth muscle contraction	23/1342	215/66781	8.15379e-10	23
BP	GO:1904347	regulation of small intestine smooth muscle contraction	23/1342	215/66781	8.15379e-10	23
BP	GO:1904348	negative regulation of small intestine smooth muscle contraction	23/1342	215/66781	8.15379e-10	23
BP	GO:1990770	small intestine smooth muscle contraction	23/1342	215/66781	8.15379e-10	23
BP	GO:0045932	negative regulation of muscle contraction	31/1342	386/66781	8.45726e-10	31
BP	GO:1904304	regulation of gastro-intestinal system smooth muscle contraction	23/1342	216/66781	8.87536e-10	23
BP	GO:1903977	positive regulation of glial cell migration	14/1342	70/66781	8.87536e-10	14
BP	GO:0032747	positive regulation of interleukin-23 production	12/1342	47/66781	8.98286e-10	12
BP	GO:2000251	positive regulation of actin cytoskeleton reorganization	19/1342	144/66781	9.09e-10	19
BP	GO:0045188	regulation of circadian sleep/wake cycle, non-REM sleep	26/1342	277/66781	9.16045e-10	26
BP	GO:0043536	positive regulation of blood vessel endothelial cell migration	32/1342	411/66781	9.16543e-10	32
BP	GO:0042759	long-chain fatty acid biosynthetic process	23/1342	218/66781	1.04466e-09	23
BP	GO:2000389	regulation of neutrophil extravasation	23/1342	219/66781	1.13651e-09	23
BP	GO:2000391	positive regulation of neutrophil extravasation	23/1342	219/66781	1.13651e-09	23
BP	GO:0061057	peptidoglycan recognition protein signaling pathway	30/1342	369/66781	1.2046e-09	30
BP	GO:0033624	negative regulation of integrin activation	23/1342	220/66781	1.22197e-09	23
BP	GO:1904464	regulation of matrix metallopeptidase secretion	23/1342	220/66781	1.22197e-09	23
BP	GO:1990773	matrix metallopeptidase secretion	23/1342	220/66781	1.22197e-09	23
BP	GO:0034162	toll-like receptor 9 signaling pathway	20/1342	164/66781	1.22197e-09	20
BP	GO:1904357	negative regulation of telomere maintenance via telomere lengthening	31/1342	393/66781	1.24684e-09	31
BP	GO:2000354	regulation of ovarian follicle development	23/1342	221/66781	1.32335e-09	23
BP	GO:2000386	positive regulation of ovarian follicle development	23/1342	221/66781	1.32335e-09	23
BP	GO:0007394	dorsal closure, elongation of leading edge cells	17/1342	115/66781	1.32644e-09	17
BP	GO:0060979	vasculogenesis involved in coronary vascular morphogenesis	13/1342	60/66781	1.32756e-09	13
BP	GO:0090311	regulation of protein deacetylation	31/1342	395/66781	1.38752e-09	31
BP	GO:0039528	cytoplasmic pattern recognition receptor signaling pathway in response to virus	29/1342	349/66781	1.39237e-09	29
BP	GO:0002692	negative regulation of cellular extravasation	23/1342	222/66781	1.41188e-09	23
BP	GO:0032610	interleukin-1 alpha production	23/1342	222/66781	1.41188e-09	23
BP	GO:0032650	regulation of interleukin-1 alpha production	23/1342	222/66781	1.41188e-09	23
BP	GO:0042748	circadian sleep/wake cycle, non-REM sleep	26/1342	284/66781	1.4678e-09	26
BP	GO:0070254	mucus secretion	24/1342	244/66781	1.65655e-09	24
BP	GO:0070255	regulation of mucus secretion	24/1342	244/66781	1.65655e-09	24
BP	GO:0070257	positive regulation of mucus secretion	24/1342	244/66781	1.65655e-09	24
BP	GO:0014827	intestine smooth muscle contraction	23/1342	225/66781	1.80662e-09	23
BP	GO:0042322	negative regulation of circadian sleep/wake cycle, REM sleep	23/1342	225/66781	1.80662e-09	23
BP	GO:0072672	neutrophil extravasation	23/1342	226/66781	1.95957e-09	23
BP	GO:1900127	positive regulation of hyaluronan biosynthetic process	23/1342	226/66781	1.95957e-09	23
BP	GO:0010727	negative regulation of hydrogen peroxide metabolic process	23/1342	227/66781	2.13195e-09	23
BP	GO:0070444	oligodendrocyte progenitor proliferation	16/1342	104/66781	2.3198e-09	16
BP	GO:0070445	regulation of oligodendrocyte progenitor proliferation	16/1342	104/66781	2.3198e-09	16
BP	GO:0043950	positive regulation of cAMP-mediated signaling	26/1342	292/66781	2.58041e-09	26
BP	GO:0032729	positive regulation of interferon-gamma production	24/1342	250/66781	2.64059e-09	24
BP	GO:0000098	sulfur amino acid catabolic process	16/1342	105/66781	2.65826e-09	16
BP	GO:0032740	positive regulation of interleukin-17 production	12/1342	52/66781	2.83593e-09	12
BP	GO:0060547	negative regulation of necrotic cell death	29/1342	361/66781	2.8742e-09	29
BP	GO:0070498	interleukin-1-mediated signaling pathway	22/1342	211/66781	2.90208e-09	22
BP	GO:0014831	gastro-intestinal system smooth muscle contraction	23/1342	231/66781	2.92241e-09	23
BP	GO:0046664	dorsal closure, amnioserosa morphology change	17/1342	122/66781	3.13274e-09	17
BP	GO:0019369	arachidonic acid metabolic process	23/1342	232/66781	3.16147e-09	23
BP	GO:1900426	positive regulation of defense response to bacterium	33/1342	460/66781	3.38982e-09	33
BP	GO:1900125	regulation of hyaluronan biosynthetic process	23/1342	234/66781	3.70748e-09	23
BP	GO:2000196	positive regulation of female gonad development	23/1342	234/66781	3.70748e-09	23
BP	GO:0010812	negative regulation of cell-substrate adhesion	29/1342	366/66781	3.85118e-09	29
BP	GO:2000194	regulation of female gonad development	23/1342	235/66781	4.00561e-09	23
BP	GO:1990001	inhibition of cysteine-type endopeptidase activity involved in apoptotic process	31/1342	419/66781	5.27744e-09	31
BP	GO:0097340	inhibition of cysteine-type endopeptidase activity	31/1342	420/66781	5.57162e-09	31
BP	GO:0032881	regulation of polysaccharide metabolic process	30/1342	397/66781	5.95506e-09	30
BP	GO:1905653	positive regulation of artery morphogenesis	7/1342	12/66781	6.2905e-09	7
BP	GO:1905941	positive regulation of gonad development	23/1342	241/66781	6.46041e-09	23
BP	GO:0002448	mast cell mediated immunity	20/1342	182/66781	6.77325e-09	20
BP	GO:0060137	maternal process involved in parturition	23/1342	242/66781	6.95914e-09	23
BP	GO:0009649	entrainment of circadian clock	31/1342	426/66781	7.68631e-09	31
BP	GO:0030890	positive regulation of B cell proliferation	19/1342	165/66781	7.90835e-09	19
BP	GO:1901534	positive regulation of hematopoietic progenitor cell differentiation	12/1342	57/66781	8.29335e-09	12
BP	GO:0009071	serine family amino acid catabolic process	16/1342	115/66781	9.80154e-09	16
BP	GO:0034394	protein localization to cell surface	31/1342	431/66781	1.0034e-08	31
BP	GO:0051771	negative regulation of nitric-oxide synthase biosynthetic process	23/1342	247/66781	1.01626e-08	23
BP	GO:0071398	cellular response to fatty acid	30/1342	407/66781	1.03006e-08	30
BP	GO:0001547	antral ovarian follicle growth	23/1342	248/66781	1.09212e-08	23
BP	GO:1903975	regulation of glial cell migration	14/1342	86/66781	1.24022e-08	14
BP	GO:1905939	regulation of gonad development	23/1342	250/66781	1.26776e-08	23
BP	GO:0010310	regulation of hydrogen peroxide metabolic process	23/1342	251/66781	1.36085e-08	23
BP	GO:0071354	cellular response to interleukin-6	22/1342	230/66781	1.36085e-08	22
BP	GO:0014821	phasic smooth muscle contraction	23/1342	252/66781	1.46024e-08	23
BP	GO:0042321	negative regulation of circadian sleep/wake cycle, sleep	23/1342	252/66781	1.46024e-08	23
BP	GO:0035902	response to immobilization stress	28/1342	367/66781	1.63309e-08	28
BP	GO:1903999	negative regulation of eating behavior	14/1342	88/66781	1.65693e-08	14
BP	GO:0002292	T cell differentiation involved in immune response	29/1342	392/66781	1.71062e-08	29
BP	GO:0046010	positive regulation of circadian sleep/wake cycle, non-REM sleep	23/1342	255/66781	1.8113e-08	23
BP	GO:2000279	negative regulation of DNA biosynthetic process	31/1342	443/66781	1.83328e-08	31
BP	GO:0002803	positive regulation of antibacterial peptide production	30/1342	418/66781	1.83328e-08	30
BP	GO:0006963	positive regulation of antibacterial peptide biosynthetic process	30/1342	418/66781	1.83328e-08	30
BP	GO:0018990	ecdysis, chitin-based cuticle	13/1342	75/66781	2.02329e-08	13
BP	GO:0090136	epithelial cell-cell adhesion	20/1342	195/66781	2.09812e-08	20
BP	GO:0060333	interferon-gamma-mediated signaling pathway	33/1342	497/66781	2.09812e-08	33
BP	GO:0007252	I-kappaB phosphorylation	22/1342	236/66781	2.10678e-08	22
BP	GO:0070741	response to interleukin-6	22/1342	236/66781	2.10678e-08	22
BP	GO:0032205	negative regulation of telomere maintenance	31/1342	446/66781	2.11136e-08	31
BP	GO:1905097	regulation of guanyl-nucleotide exchange factor activity	16/1342	122/66781	2.18786e-08	16
BP	GO:1905098	negative regulation of guanyl-nucleotide exchange factor activity	16/1342	122/66781	2.18786e-08	16
BP	GO:0001911	negative regulation of leukocyte mediated cytotoxicity	12/1342	63/66781	2.57767e-08	12
BP	GO:0140052	cellular response to oxidised low-density lipoprotein particle stimulus	19/1342	178/66781	2.59403e-08	19
BP	GO:0035924	cellular response to vascular endothelial growth factor stimulus	22/1342	239/66781	2.61554e-08	22
BP	GO:0019374	galactolipid metabolic process	25/1342	307/66781	2.94407e-08	25
BP	GO:0048041	focal adhesion assembly	28/1342	378/66781	2.9504e-08	28
BP	GO:0003160	endocardium morphogenesis	9/1342	30/66781	3.0154e-08	9
BP	GO:0031342	negative regulation of cell killing	12/1342	64/66781	3.06033e-08	12
BP	GO:0035810	positive regulation of urine volume	23/1342	263/66781	3.08983e-08	23
BP	GO:0051767	nitric-oxide synthase biosynthetic process	31/1342	454/66781	3.09444e-08	31
BP	GO:0051769	regulation of nitric-oxide synthase biosynthetic process	31/1342	454/66781	3.09444e-08	31
BP	GO:0035767	endothelial cell chemotaxis	18/1342	162/66781	3.38817e-08	18
BP	GO:0006534	cysteine metabolic process	16/1342	126/66781	3.39845e-08	16
BP	GO:0097341	zymogen inhibition	31/1342	456/66781	3.39988e-08	31
BP	GO:0042116	macrophage activation	32/1342	482/66781	3.41171e-08	32
BP	GO:0002718	regulation of cytokine production involved in immune response	26/1342	333/66781	3.41171e-08	26
BP	GO:0010840	regulation of circadian sleep/wake cycle, wakefulness	23/1342	265/66781	3.47777e-08	23
BP	GO:0042746	circadian sleep/wake cycle, wakefulness	23/1342	265/66781	3.47777e-08	23
BP	GO:0032206	positive regulation of telomere maintenance	31/1342	457/66781	3.52795e-08	31
BP	GO:0035815	positive regulation of renal sodium excretion	23/1342	266/66781	3.7144e-08	23
BP	GO:0002778	antibacterial peptide production	30/1342	433/66781	3.7605e-08	30
BP	GO:0002780	antibacterial peptide biosynthetic process	30/1342	433/66781	3.7605e-08	30
BP	GO:0002786	regulation of antibacterial peptide production	30/1342	433/66781	3.7605e-08	30
BP	GO:0002808	regulation of antibacterial peptide biosynthetic process	30/1342	433/66781	3.7605e-08	30
BP	GO:0002781	antifungal peptide production	17/1342	145/66781	3.77776e-08	17
BP	GO:0002788	regulation of antifungal peptide production	17/1342	145/66781	3.77776e-08	17
BP	GO:0002804	positive regulation of antifungal peptide production	17/1342	145/66781	3.77776e-08	17
BP	GO:1901532	regulation of hematopoietic progenitor cell differentiation	22/1342	245/66781	3.85855e-08	22
BP	GO:0070328	triglyceride homeostasis	28/1342	384/66781	3.88517e-08	28
BP	GO:0030213	hyaluronan biosynthetic process	23/1342	267/66781	3.88517e-08	23
BP	GO:0008063	Toll signaling pathway	23/1342	268/66781	4.15243e-08	23
BP	GO:0035809	regulation of urine volume	23/1342	270/66781	4.76555e-08	23
BP	GO:0051972	regulation of telomerase activity	31/1342	464/66781	4.83359e-08	31
BP	GO:0032922	circadian regulation of gene expression	31/1342	466/66781	5.32537e-08	31
BP	GO:0097070	ductus arteriosus closure	23/1342	272/66781	5.43237e-08	23
BP	GO:1904035	regulation of epithelial cell apoptotic process	28/1342	391/66781	5.65021e-08	28
BP	GO:0043300	regulation of leukocyte degranulation	20/1342	208/66781	5.66888e-08	20
BP	GO:1900017	positive regulation of cytokine production involved in inflammatory response	19/1342	188/66781	5.81139e-08	19
BP	GO:0045604	regulation of epidermal cell differentiation	22/1342	251/66781	5.83004e-08	22
BP	GO:0055090	acylglycerol homeostasis	28/1342	392/66781	5.9065e-08	28
BP	GO:0060056	mammary gland involution	31/1342	471/66781	6.68667e-08	31
BP	GO:0044336	canonical Wnt signaling pathway involved in negative regulation of apoptotic process	10/1342	44/66781	7.44884e-08	10
BP	GO:0030194	positive regulation of blood coagulation	20/1342	212/66781	7.69201e-08	20
BP	GO:1900048	positive regulation of hemostasis	20/1342	212/66781	7.69201e-08	20
BP	GO:0002294	CD4-positive, alpha-beta T cell differentiation involved in immune response	26/1342	348/66781	7.76742e-08	26
BP	GO:0032607	interferon-alpha production	23/1342	281/66781	9.6792e-08	23
BP	GO:0032647	regulation of interferon-alpha production	23/1342	281/66781	9.6792e-08	23
BP	GO:0002287	alpha-beta T cell activation involved in immune response	26/1342	354/66781	1.08737e-07	26
BP	GO:0002293	alpha-beta T cell differentiation involved in immune response	26/1342	354/66781	1.08737e-07	26
BP	GO:0002238	response to molecule of fungal origin	12/1342	72/66781	1.10111e-07	12
BP	GO:0050820	positive regulation of coagulation	20/1342	218/66781	1.20978e-07	20
BP	GO:0042117	monocyte activation	12/1342	73/66781	1.28699e-07	12
BP	GO:0042754	negative regulation of circadian rhythm	23/1342	287/66781	1.41033e-07	23
BP	GO:0006977	DNA damage response, signal transduction by p53 class mediator resulting in cell cycle arrest	31/1342	488/66781	1.45333e-07	31
BP	GO:2001025	positive regulation of response to drug	31/1342	489/66781	1.51845e-07	31
BP	GO:2000351	regulation of endothelial cell apoptotic process	22/1342	267/66781	1.69601e-07	22
BP	GO:0007392	initiation of dorsal closure	17/1342	161/66781	1.69601e-07	17
BP	GO:0000097	sulfur amino acid biosynthetic process	16/1342	142/66781	1.69752e-07	16
BP	GO:0071621	granulocyte chemotaxis	24/1342	314/66781	1.72636e-07	24
BP	GO:0002286	T cell activation involved in immune response	30/1342	466/66781	1.7759e-07	30
BP	GO:0090557	establishment of endothelial intestinal barrier	14/1342	107/66781	1.79627e-07	14
BP	GO:0002886	regulation of myeloid leukocyte mediated immunity	20/1342	225/66781	1.99604e-07	20
BP	GO:0061469	regulation of type B pancreatic cell proliferation	12/1342	76/66781	1.99821e-07	12
BP	GO:0002367	cytokine production involved in immune response	26/1342	366/66781	2.04209e-07	26
BP	GO:0010837	regulation of keratinocyte proliferation	19/1342	204/66781	2.04209e-07	19
BP	GO:0071697	ectodermal placode morphogenesis	20/1342	226/66781	2.12752e-07	20
BP	GO:0019229	regulation of vasoconstriction	29/1342	444/66781	2.15179e-07	29
BP	GO:0019732	antifungal humoral response	17/1342	165/66781	2.37096e-07	17
BP	GO:0035812	renal sodium excretion	23/1342	296/66781	2.3841e-07	23
BP	GO:0035813	regulation of renal sodium excretion	23/1342	296/66781	2.3841e-07	23
BP	GO:1904427	positive regulation of calcium ion transmembrane transport	22/1342	273/66781	2.43189e-07	22
BP	GO:1903524	positive regulation of blood circulation	30/1342	474/66781	2.50641e-07	30
BP	GO:0043435	response to corticotropin-releasing hormone	7/1342	19/66781	2.6341e-07	7
BP	GO:0071376	cellular response to corticotropin-releasing hormone stimulus	7/1342	19/66781	2.6341e-07	7
BP	GO:0043949	regulation of cAMP-mediated signaling	26/1342	372/66781	2.75119e-07	26
BP	GO:0006111	regulation of gluconeogenesis	25/1342	348/66781	2.89686e-07	25
BP	GO:0070391	response to lipoteichoic acid	13/1342	95/66781	3.07054e-07	13
BP	GO:0071223	cellular response to lipoteichoic acid	13/1342	95/66781	3.07054e-07	13
BP	GO:0046456	icosanoid biosynthetic process	24/1342	325/66781	3.1439e-07	24
BP	GO:0048014	Tie signaling pathway	11/1342	65/66781	3.35893e-07	11
BP	GO:2000341	regulation of chemokine (C-X-C motif) ligand 2 production	12/1342	80/66781	3.44965e-07	12
BP	GO:0071696	ectodermal placode development	20/1342	234/66781	3.63694e-07	20
BP	GO:0036119	response to platelet-derived growth factor	18/1342	191/66781	3.68611e-07	18
BP	GO:0030517	negative regulation of axon extension	21/1342	257/66781	3.72573e-07	21
BP	GO:1900150	regulation of defense response to fungus	17/1342	171/66781	3.84879e-07	17
BP	GO:0002371	dendritic cell cytokine production	15/1342	133/66781	4.14712e-07	15
BP	GO:0002730	regulation of dendritic cell cytokine production	15/1342	133/66781	4.14712e-07	15
BP	GO:0034127	regulation of MyD88-independent toll-like receptor signaling pathway	15/1342	133/66781	4.14712e-07	15
BP	GO:0034128	negative regulation of MyD88-independent toll-like receptor signaling pathway	15/1342	133/66781	4.14712e-07	15
BP	GO:0007171	activation of transmembrane receptor protein tyrosine kinase activity	14/1342	115/66781	4.22296e-07	14
BP	GO:0032649	regulation of interferon-gamma production	24/1342	331/66781	4.29864e-07	24
BP	GO:0032695	negative regulation of interleukin-12 production	12/1342	82/66781	4.44462e-07	12
BP	GO:1901741	positive regulation of myoblast fusion	12/1342	82/66781	4.44462e-07	12
BP	GO:0050965	detection of temperature stimulus involved in sensory perception of pain	17/1342	173/66781	4.46666e-07	17
BP	GO:0097646	calcitonin family receptor signaling pathway	9/1342	41/66781	4.82116e-07	9
BP	GO:0050961	detection of temperature stimulus involved in sensory perception	17/1342	174/66781	4.83587e-07	17
BP	GO:1902074	response to salt	29/1342	464/66781	5.11402e-07	29
BP	GO:2000249	regulation of actin cytoskeleton reorganization	23/1342	310/66781	5.1566e-07	23
BP	GO:0050922	negative regulation of chemotaxis	17/1342	175/66781	5.22049e-07	17
BP	GO:0043616	keratinocyte proliferation	20/1342	241/66781	5.64863e-07	20
BP	GO:1904424	regulation of GTP binding	16/1342	156/66781	5.75381e-07	16
BP	GO:0010939	regulation of necrotic cell death	29/1342	467/66781	5.78963e-07	29
BP	GO:0032727	positive regulation of interferon-alpha production	21/1342	265/66781	5.98717e-07	21
BP	GO:0036268	swimming	8/1342	31/66781	6.29332e-07	8
BP	GO:0051782	negative regulation of cell division	17/1342	178/66781	6.59027e-07	17
BP	GO:0007567	parturition	23/1342	315/66781	6.74549e-07	23
BP	GO:0090280	positive regulation of calcium ion import	10/1342	56/66781	7.33489e-07	10
BP	GO:0010803	regulation of tumor necrosis factor-mediated signaling pathway	29/1342	474/66781	7.76294e-07	29
BP	GO:0060188	regulation of protein desumoylation	6/1342	14/66781	7.76294e-07	6
BP	GO:0060189	positive regulation of protein desumoylation	6/1342	14/66781	7.76294e-07	6
BP	GO:2000171	negative regulation of dendrite development	20/1342	248/66781	8.76357e-07	20
BP	GO:0010572	positive regulation of platelet activation	10/1342	58/66781	1.02496e-06	10
BP	GO:0006026	aminoglycan catabolic process	28/1342	454/66781	1.06279e-06	28
BP	GO:0070427	nucleotide-binding oligomerization domain containing 1 signaling pathway	12/1342	90/66781	1.20912e-06	12
BP	GO:0098801	regulation of renal system process	23/1342	326/66781	1.21604e-06	23
BP	GO:0002032	desensitization of G protein-coupled receptor signaling pathway by arrestin	6/1342	15/66781	1.25482e-06	6
BP	GO:0010677	negative regulation of cellular carbohydrate metabolic process	25/1342	378/66781	1.26521e-06	25
BP	GO:0002686	negative regulation of leukocyte migration	23/1342	327/66781	1.27412e-06	23
BP	GO:0030888	regulation of B cell proliferation	19/1342	231/66781	1.27412e-06	19
BP	GO:0060143	positive regulation of syncytium formation by plasma membrane fusion	12/1342	91/66781	1.34649e-06	12
BP	GO:0072567	chemokine (C-X-C motif) ligand 2 production	12/1342	91/66781	1.34649e-06	12
BP	GO:2000252	negative regulation of feeding behavior	14/1342	127/66781	1.3678e-06	14
BP	GO:0033762	response to glucagon	16/1342	167/66781	1.40071e-06	16
BP	GO:0042531	positive regulation of tyrosine phosphorylation of STAT protein	27/1342	439/66781	1.78482e-06	27
BP	GO:0009826	unidimensional cell growth	18/1342	215/66781	1.97616e-06	18
BP	GO:0043367	CD4-positive, alpha-beta T cell differentiation	26/1342	415/66781	2.03678e-06	26
BP	GO:0032609	interferon-gamma production	24/1342	362/66781	2.03678e-06	24
BP	GO:0010524	positive regulation of calcium ion transport into cytosol	22/1342	313/66781	2.27042e-06	22
BP	GO:0045912	negative regulation of carbohydrate metabolic process	25/1342	391/66781	2.30524e-06	25
BP	GO:0044342	type B pancreatic cell proliferation	12/1342	96/66781	2.38484e-06	12
BP	GO:0061900	glial cell activation	23/1342	340/66781	2.45022e-06	23
BP	GO:0038041	cross-receptor inhibition within G protein-coupled receptor heterodimer	8/1342	37/66781	2.59697e-06	8
BP	GO:0097647	amylin receptor signaling pathway	8/1342	37/66781	2.59697e-06	8
BP	GO:0003157	endocardium development	9/1342	50/66781	2.68907e-06	9
BP	GO:0032418	lysosome localization	20/1342	267/66781	2.69491e-06	20
BP	GO:0032941	secretion by tissue	24/1342	369/66781	2.80932e-06	24
BP	GO:0032731	positive regulation of interleukin-1 beta production	14/1342	135/66781	2.81072e-06	14
BP	GO:0045938	positive regulation of circadian sleep/wake cycle, sleep	23/1342	344/66781	2.95543e-06	23
BP	GO:0042093	T-helper cell differentiation	23/1342	345/66781	3.09412e-06	23
BP	GO:0055093	response to hyperoxia	23/1342	345/66781	3.09412e-06	23
BP	GO:1990408	calcitonin gene-related peptide receptor signaling pathway	8/1342	38/66781	3.15755e-06	8
BP	GO:1905664	regulation of calcium ion import across plasma membrane	8/1342	38/66781	3.15755e-06	8
BP	GO:1905665	positive regulation of calcium ion import across plasma membrane	8/1342	38/66781	3.15755e-06	8
BP	GO:1990410	adrenomedullin receptor signaling pathway	8/1342	38/66781	3.15755e-06	8
BP	GO:1903847	regulation of aorta morphogenesis	5/1342	10/66781	3.17857e-06	5
BP	GO:1903849	positive regulation of aorta morphogenesis	5/1342	10/66781	3.17857e-06	5
BP	GO:0032494	response to peptidoglycan	12/1342	99/66781	3.22236e-06	12
BP	GO:0032736	positive regulation of interleukin-13 production	10/1342	66/66781	3.31794e-06	10
BP	GO:0060977	coronary vasculature morphogenesis	15/1342	158/66781	3.45525e-06	15
BP	GO:0051281	positive regulation of release of sequestered calcium ion into cytosol	14/1342	138/66781	3.57564e-06	14
BP	GO:0008347	glial cell migration	28/1342	485/66781	3.64872e-06	28
BP	GO:2000292	regulation of defecation	14/1342	139/66781	3.88709e-06	14
BP	GO:2000048	negative regulation of cell-cell adhesion mediated by cadherin	12/1342	101/66781	3.95649e-06	12
BP	GO:0006910	phagocytosis, recognition	22/1342	325/66781	4.03452e-06	22
BP	GO:0032226	positive regulation of synaptic transmission, dopaminergic	9/1342	53/66781	4.31418e-06	9
BP	GO:0032616	interleukin-13 production	10/1342	68/66781	4.32918e-06	10
BP	GO:0032656	regulation of interleukin-13 production	10/1342	68/66781	4.32918e-06	10
BP	GO:0032728	positive regulation of interferon-beta production	21/1342	303/66781	4.80683e-06	21
BP	GO:0050892	intestinal absorption	22/1342	329/66781	4.89056e-06	22
BP	GO:0001774	microglial cell activation	21/1342	304/66781	5.04662e-06	21
BP	GO:0030593	neutrophil chemotaxis	20/1342	279/66781	5.0685e-06	20
BP	GO:0001956	positive regulation of neurotransmitter secretion	25/1342	410/66781	5.10128e-06	25
BP	GO:0045780	positive regulation of bone resorption	23/1342	358/66781	5.53395e-06	23
BP	GO:0046852	positive regulation of bone remodeling	23/1342	358/66781	5.53395e-06	23
BP	GO:0150076	neuroinflammatory response	23/1342	358/66781	5.53395e-06	23
BP	GO:0010746	regulation of long-chain fatty acid import across plasma membrane	7/1342	29/66781	5.55961e-06	7
BP	GO:0010748	negative regulation of long-chain fatty acid import across plasma membrane	7/1342	29/66781	5.55961e-06	7
BP	GO:0140212	regulation of long-chain fatty acid import into cell	7/1342	29/66781	5.55961e-06	7
BP	GO:0140213	negative regulation of long-chain fatty acid import into cell	7/1342	29/66781	5.55961e-06	7
BP	GO:0045682	regulation of epidermis development	23/1342	360/66781	6.02175e-06	23
BP	GO:0055078	sodium ion homeostasis	23/1342	361/66781	6.29855e-06	23
BP	GO:0060788	ectodermal placode formation	17/1342	211/66781	6.30781e-06	17
BP	GO:0016048	detection of temperature stimulus	17/1342	212/66781	6.71497e-06	17
BP	GO:0002716	negative regulation of natural killer cell mediated immunity	9/1342	56/66781	6.71497e-06	9
BP	GO:0045953	negative regulation of natural killer cell mediated cytotoxicity	9/1342	56/66781	6.71497e-06	9
BP	GO:0042743	hydrogen peroxide metabolic process	23/1342	363/66781	6.84683e-06	23
BP	GO:0034122	negative regulation of toll-like receptor signaling pathway	23/1342	364/66781	7.15771e-06	23
BP	GO:0050771	negative regulation of axonogenesis	23/1342	366/66781	7.82702e-06	23
BP	GO:1904714	regulation of chaperone-mediated autophagy	6/1342	20/66781	7.82702e-06	6
BP	GO:0072577	endothelial cell apoptotic process	22/1342	340/66781	8.04681e-06	22
BP	GO:0035710	CD4-positive, alpha-beta T cell activation	26/1342	452/66781	8.87984e-06	26
BP	GO:0061077	chaperone-mediated protein folding	26/1342	452/66781	8.87984e-06	26
BP	GO:0046688	response to copper ion	20/1342	291/66781	9.2583e-06	20
BP	GO:0050951	sensory perception of temperature stimulus	19/1342	266/66781	9.33536e-06	19
BP	GO:0043537	negative regulation of blood vessel endothelial cell migration	15/1342	172/66781	9.38402e-06	15
BP	GO:0048008	platelet-derived growth factor receptor signaling pathway	20/1342	292/66781	9.69778e-06	20
BP	GO:0035641	locomotory exploration behavior	16/1342	195/66781	9.71447e-06	16
BP	GO:0046850	regulation of bone remodeling	26/1342	455/66781	9.89736e-06	26
BP	GO:0032732	positive regulation of interleukin-1 production	14/1342	152/66781	1.05406e-05	14
BP	GO:0002707	negative regulation of lymphocyte mediated immunity	13/1342	132/66781	1.12664e-05	13
BP	GO:0070431	nucleotide-binding oligomerization domain containing 2 signaling pathway	12/1342	113/66781	1.22112e-05	12
BP	GO:0055008	cardiac muscle tissue morphogenesis	21/1342	324/66781	1.29586e-05	21
BP	GO:0060709	glycogen cell differentiation involved in embryonic placenta development	5/1342	13/66781	1.39885e-05	5
BP	GO:0071486	cellular response to high light intensity	5/1342	13/66781	1.39885e-05	5
BP	GO:0097473	retinal rod cell apoptotic process	5/1342	13/66781	1.39885e-05	5
BP	GO:0100002	negative regulation of protein kinase activity by protein phosphorylation	5/1342	13/66781	1.39885e-05	5
BP	GO:1904037	positive regulation of epithelial cell apoptotic process	14/1342	156/66781	1.40982e-05	14
BP	GO:0035204	negative regulation of lamellocyte differentiation	10/1342	78/66781	1.44052e-05	10
BP	GO:0045614	negative regulation of plasmatocyte differentiation	10/1342	78/66781	1.44052e-05	10
BP	GO:0016064	immunoglobulin mediated immune response	27/1342	498/66781	1.65525e-05	27
BP	GO:0019724	B cell mediated immunity	27/1342	498/66781	1.65525e-05	27
BP	GO:0036296	response to increased oxygen levels	23/1342	385/66781	1.73425e-05	23
BP	GO:0042100	B cell proliferation	19/1342	279/66781	1.79932e-05	19
BP	GO:0062149	detection of stimulus involved in sensory perception of pain	17/1342	229/66781	1.79932e-05	17
BP	GO:0015695	organic cation transport	23/1342	386/66781	1.79959e-05	23
BP	GO:2001027	negative regulation of endothelial cell chemotaxis	6/1342	23/66781	1.83968e-05	6
BP	GO:1903428	positive regulation of reactive oxygen species biosynthetic process	24/1342	415/66781	1.86847e-05	24
BP	GO:0046039	GTP metabolic process	17/1342	230/66781	1.8917e-05	17
BP	GO:0034142	toll-like receptor 4 signaling pathway	18/1342	256/66781	2.01885e-05	18
BP	GO:0043032	positive regulation of macrophage activation	18/1342	256/66781	2.01885e-05	18
BP	GO:2000446	regulation of macrophage migration inhibitory factor signaling pathway	5/1342	14/66781	2.08125e-05	5
BP	GO:0002534	cytokine production involved in inflammatory response	19/1342	283/66781	2.17139e-05	19
BP	GO:1900015	regulation of cytokine production involved in inflammatory response	19/1342	283/66781	2.17139e-05	19
BP	GO:0032735	positive regulation of interleukin-12 production	18/1342	259/66781	2.3538e-05	18
BP	GO:0051590	positive regulation of neurotransmitter transport	26/1342	479/66781	2.35807e-05	26
BP	GO:0002232	leukocyte chemotaxis involved in inflammatory response	6/1342	24/66781	2.35896e-05	6
BP	GO:0033091	positive regulation of immature T cell proliferation	6/1342	24/66781	2.35896e-05	6
BP	GO:0033092	positive regulation of immature T cell proliferation in thymus	6/1342	24/66781	2.35896e-05	6
BP	GO:0060013	righting reflex	14/1342	164/66781	2.42388e-05	14
BP	GO:0035203	regulation of lamellocyte differentiation	10/1342	84/66781	2.72376e-05	10
BP	GO:0045613	regulation of plasmatocyte differentiation	10/1342	84/66781	2.72376e-05	10
BP	GO:0045671	negative regulation of osteoclast differentiation	15/1342	189/66781	2.78434e-05	15
BP	GO:0014911	positive regulation of smooth muscle cell migration	24/1342	427/66781	2.92313e-05	24
BP	GO:0009955	adaxial/abaxial pattern specification	6/1342	25/66781	3.00766e-05	6
BP	GO:0015920	lipopolysaccharide transport	6/1342	25/66781	3.00766e-05	6
BP	GO:2000011	regulation of adaxial/abaxial pattern formation	6/1342	25/66781	3.00766e-05	6
BP	GO:0032495	response to muramyl dipeptide	9/1342	68/66781	3.19674e-05	9
BP	GO:0048843	negative regulation of axon extension involved in axon guidance	10/1342	87/66781	3.69201e-05	10
BP	GO:0055060	asymmetric neuroblast division resulting in ganglion mother cell formation	6/1342	26/66781	3.82299e-05	6
BP	GO:0055094	response to lipoprotein particle	19/1342	296/66781	3.9834e-05	19
BP	GO:1902668	negative regulation of axon guidance	10/1342	88/66781	4.06911e-05	10
BP	GO:0042663	regulation of endodermal cell fate specification	7/1342	39/66781	4.08934e-05	7
BP	GO:0045669	positive regulation of osteoblast differentiation	24/1342	437/66781	4.20719e-05	24
BP	GO:0016476	regulation of embryonic cell shape	17/1342	246/66781	4.37443e-05	17
BP	GO:0032648	regulation of interferon-beta production	23/1342	410/66781	4.51587e-05	23
BP	GO:0090201	negative regulation of release of cytochrome c from mitochondria	11/1342	109/66781	4.68433e-05	11
BP	GO:1905564	positive regulation of vascular endothelial cell proliferation	11/1342	109/66781	4.68433e-05	11
BP	GO:0035616	histone H2B conserved C-terminal lysine deubiquitination	6/1342	27/66781	4.75597e-05	6
BP	GO:0046632	alpha-beta T cell differentiation	26/1342	500/66781	4.76404e-05	26
BP	GO:0044539	long-chain fatty acid import into cell	12/1342	130/66781	4.76404e-05	12
BP	GO:0140354	lipid import into cell	12/1342	130/66781	4.76404e-05	12
BP	GO:0048936	peripheral nervous system neuron axonogenesis	8/1342	55/66781	4.82865e-05	8
BP	GO:0045611	negative regulation of hemocyte differentiation	10/1342	91/66781	5.37459e-05	10
BP	GO:0045124	regulation of bone resorption	23/1342	415/66781	5.38771e-05	23
BP	GO:0032633	interleukin-4 production	9/1342	73/66781	5.57976e-05	9
BP	GO:0014003	oligodendrocyte development	19/1342	304/66781	5.62322e-05	19
BP	GO:0035691	macrophage migration inhibitory factor signaling pathway	5/1342	17/66781	5.74066e-05	5
BP	GO:0050982	detection of mechanical stimulus	21/1342	360/66781	5.81692e-05	21
BP	GO:0002704	negative regulation of leukocyte mediated immunity	13/1342	155/66781	5.87588e-05	13
BP	GO:2000352	negative regulation of endothelial cell apoptotic process	14/1342	179/66781	6.2231e-05	14
BP	GO:0050871	positive regulation of B cell activation	19/1342	307/66781	6.38826e-05	19
BP	GO:0042753	positive regulation of circadian rhythm	23/1342	420/66781	6.40693e-05	23
BP	GO:0055081	anion homeostasis	17/1342	254/66781	6.40693e-05	17
BP	GO:0016139	glycoside catabolic process	11/1342	113/66781	6.40946e-05	11
BP	GO:0070935	3'-UTR-mediated mRNA stabilization	12/1342	135/66781	6.81086e-05	12
BP	GO:0055064	chloride ion homeostasis	8/1342	58/66781	7.03797e-05	8
BP	GO:2000047	regulation of cell-cell adhesion mediated by cadherin	12/1342	136/66781	7.30989e-05	12
BP	GO:0034333	adherens junction assembly	21/1342	367/66781	7.58726e-05	21
BP	GO:0060084	synaptic transmission involved in micturition	9/1342	76/66781	7.58726e-05	9
BP	GO:1901386	negative regulation of voltage-gated calcium channel activity	7/1342	43/66781	7.61421e-05	7
BP	GO:0060525	prostate glandular acinus development	8/1342	59/66781	7.93216e-05	8
BP	GO:0072012	glomerulus vasculature development	14/1342	184/66781	8.29761e-05	14
BP	GO:0016334	establishment or maintenance of polarity of follicular epithelium	16/1342	235/66781	8.90389e-05	16
BP	GO:0010831	positive regulation of myotube differentiation	12/1342	139/66781	8.9852e-05	12
BP	GO:0045468	regulation of R8 cell spacing in compound eye	9/1342	78/66781	9.26553e-05	9
BP	GO:0002042	cell migration involved in sprouting angiogenesis	18/1342	290/66781	9.84573e-05	18
BP	GO:1905719	protein localization to perinuclear region of cytoplasm	5/1342	19/66781	0.000100704	5
BP	GO:2001245	regulation of phosphatidylcholine biosynthetic process	5/1342	19/66781	0.000100704	5
BP	GO:0002755	MyD88-dependent toll-like receptor signaling pathway	19/1342	319/66781	0.000104674	19
BP	GO:0060265	positive regulation of respiratory burst involved in inflammatory response	6/1342	31/66781	0.000104674	6
BP	GO:2001224	positive regulation of neuron migration	14/1342	191/66781	0.000123504	14
BP	GO:0000096	sulfur amino acid metabolic process	16/1342	242/66781	0.000125115	16
BP	GO:0034392	negative regulation of smooth muscle cell apoptotic process	6/1342	32/66781	0.000125758	6
BP	GO:0061684	chaperone-mediated autophagy	6/1342	32/66781	0.000125758	6
BP	GO:0003190	atrioventricular valve formation	8/1342	63/66781	0.000126117	8
BP	GO:0046320	regulation of fatty acid oxidation	12/1342	145/66781	0.000133839	12
BP	GO:0002092	positive regulation of receptor internalization	13/1342	170/66781	0.000148244	13
BP	GO:0038095	Fc-epsilon receptor signaling pathway	15/1342	220/66781	0.00015097	15
BP	GO:0055083	monovalent inorganic anion homeostasis	11/1342	125/66781	0.000157708	11
BP	GO:0002291	T cell activation via T cell receptor contact with antigen bound to MHC molecule on antigen presenting cell	4/1342	11/66781	0.000157743	4
BP	GO:1901187	regulation of ephrin receptor signaling pathway	4/1342	11/66781	0.000157743	4
BP	GO:0014015	positive regulation of gliogenesis	22/1342	417/66781	0.000160006	22
BP	GO:0071402	cellular response to lipoprotein particle stimulus	19/1342	330/66781	0.000161828	19
BP	GO:0031999	negative regulation of fatty acid beta-oxidation	5/1342	21/66781	0.000165783	5
BP	GO:0033552	response to vitamin B3	5/1342	21/66781	0.000165783	5
BP	GO:0060415	muscle tissue morphogenesis	21/1342	389/66781	0.000168399	21
BP	GO:0061437	renal system vasculature development	14/1342	197/66781	0.000168399	14
BP	GO:0061440	kidney vasculature development	14/1342	197/66781	0.000168399	14
BP	GO:0050852	T cell receptor signaling pathway	22/1342	419/66781	0.000169754	22
BP	GO:0030279	negative regulation of ossification	19/1342	332/66781	0.00017346	19
BP	GO:0070430	positive regulation of nucleotide-binding oligomerization domain containing 1 signaling pathway	7/1342	49/66781	0.000173495	7
BP	GO:1990268	response to gold nanoparticle	7/1342	49/66781	0.000173495	7
BP	GO:0048681	negative regulation of axon regeneration	14/1342	198/66781	0.000175933	14
BP	GO:0070571	negative regulation of neuron projection regeneration	14/1342	198/66781	0.000175933	14
BP	GO:0045762	positive regulation of adenylate cyclase activity	9/1342	85/66781	0.000175933	9
BP	GO:0032717	negative regulation of interleukin-8 production	12/1342	150/66781	0.000180559	12
BP	GO:0035157	negative regulation of fusion cell fate specification	8/1342	67/66781	0.000191024	8
BP	GO:0032497	detection of lipopolysaccharide	7/1342	50/66781	0.000196379	7
BP	GO:0032707	negative regulation of interleukin-23 production	7/1342	51/66781	0.000222986	7
BP	GO:1903224	regulation of endodermal cell differentiation	7/1342	51/66781	0.000222986	7
BP	GO:0072008	glomerular mesangial cell differentiation	4/1342	12/66781	0.000225188	4
BP	GO:0072144	glomerular mesangial cell development	4/1342	12/66781	0.000225188	4
BP	GO:1903305	regulation of regulated secretory pathway	24/1342	490/66781	0.000230658	24
BP	GO:0101023	vascular endothelial cell proliferation	11/1342	131/66781	0.000232197	11
BP	GO:1905562	regulation of vascular endothelial cell proliferation	11/1342	131/66781	0.000232197	11
BP	GO:0038083	peptidyl-tyrosine autophosphorylation	17/1342	284/66781	0.000237662	17
BP	GO:0061028	establishment of endothelial barrier	14/1342	204/66781	0.000238143	14
BP	GO:0036353	histone H2A-K119 monoubiquitination	6/1342	36/66781	0.000239108	6
BP	GO:2001026	regulation of endothelial cell chemotaxis	11/1342	132/66781	0.000247214	11
BP	GO:0043652	engulfment of apoptotic cell	19/1342	342/66781	0.000248904	19
BP	GO:0150172	regulation of phosphatidylcholine metabolic process	5/1342	23/66781	0.0002545	5
BP	GO:0045792	negative regulation of cell size	15/1342	233/66781	0.000273662	15
BP	GO:0006027	glycosaminoglycan catabolic process	20/1342	374/66781	0.000273769	20
BP	GO:0050974	detection of mechanical stimulus involved in sensory perception	16/1342	260/66781	0.000273769	16
BP	GO:0060264	regulation of respiratory burst involved in inflammatory response	6/1342	37/66781	0.000277535	6
BP	GO:0016333	morphogenesis of follicular epithelium	20/1342	375/66781	0.000282898	20
BP	GO:1901739	regulation of myoblast fusion	12/1342	158/66781	0.000288429	12
BP	GO:0034346	positive regulation of type III interferon production	8/1342	72/66781	0.000310629	8
BP	GO:1902263	apoptotic process involved in embryonic digit morphogenesis	4/1342	13/66781	0.000311316	4
BP	GO:2001262	positive regulation of semaphorin-plexin signaling pathway	4/1342	13/66781	0.000311316	4
BP	GO:1990418	response to insulin-like growth factor stimulus	5/1342	24/66781	0.000311351	5
BP	GO:0046641	positive regulation of alpha-beta T cell proliferation	6/1342	38/66781	0.000320544	6
BP	GO:0035774	positive regulation of insulin secretion involved in cellular response to glucose stimulus	13/1342	186/66781	0.000345156	13
BP	GO:2000142	regulation of DNA-templated transcription, initiation	16/1342	266/66781	0.000349215	16
BP	GO:0016046	detection of fungus	7/1342	55/66781	0.000349215	7
BP	GO:1903971	positive regulation of response to macrophage colony-stimulating factor	7/1342	55/66781	0.000349215	7
BP	GO:1903974	positive regulation of cellular response to macrophage colony-stimulating factor stimulus	7/1342	55/66781	0.000349215	7
BP	GO:1990267	response to transition metal nanoparticle	7/1342	55/66781	0.000349215	7
BP	GO:0051918	negative regulation of fibrinolysis	10/1342	115/66781	0.000352201	10
BP	GO:0043030	regulation of macrophage activation	18/1342	324/66781	0.000367825	18
BP	GO:0035171	lamellocyte differentiation	10/1342	116/66781	0.000375178	10
BP	GO:0009644	response to high light intensity	5/1342	25/66781	0.000375178	5
BP	GO:0032079	positive regulation of endodeoxyribonuclease activity	5/1342	25/66781	0.000375178	5
BP	GO:1903719	regulation of I-kappaB phosphorylation	5/1342	25/66781	0.000375178	5
BP	GO:1903721	positive regulation of I-kappaB phosphorylation	5/1342	25/66781	0.000375178	5
BP	GO:0055025	positive regulation of cardiac muscle tissue development	15/1342	241/66781	0.000383679	15
BP	GO:0001910	regulation of leukocyte mediated cytotoxicity	12/1342	164/66781	0.000398141	12
BP	GO:0030318	melanocyte differentiation	12/1342	164/66781	0.000398141	12
BP	GO:0002281	macrophage activation involved in immune response	6/1342	40/66781	0.00041987	6
BP	GO:0002537	nitric oxide production involved in inflammatory response	7/1342	57/66781	0.000430338	7
BP	GO:0070426	positive regulation of nucleotide-binding oligomerization domain containing signaling pathway	7/1342	57/66781	0.000430338	7
BP	GO:0070434	positive regulation of nucleotide-binding oligomerization domain containing 2 signaling pathway	7/1342	57/66781	0.000430338	7
BP	GO:0007250	activation of NF-kappaB-inducing kinase activity	15/1342	244/66781	0.000434952	15
BP	GO:0010739	positive regulation of protein kinase A signaling	8/1342	76/66781	0.000438614	8
BP	GO:2001260	regulation of semaphorin-plexin signaling pathway	5/1342	26/66781	0.000449657	5
BP	GO:0006688	glycosphingolipid biosynthetic process	18/1342	330/66781	0.000450947	18
BP	GO:0050966	detection of mechanical stimulus involved in sensory perception of pain	11/1342	143/66781	0.000476471	11
BP	GO:0008228	opsonization	7/1342	58/66781	0.000476471	7
BP	GO:0060267	positive regulation of respiratory burst	6/1342	41/66781	0.000476471	6
BP	GO:0071622	regulation of granulocyte chemotaxis	10/1342	120/66781	0.000485951	10
BP	GO:0030193	regulation of blood coagulation	21/1342	424/66781	0.000505581	21
BP	GO:1900046	regulation of hemostasis	21/1342	424/66781	0.000505581	21
BP	GO:0051917	regulation of fibrinolysis	10/1342	121/66781	0.000518036	10
BP	GO:0045725	positive regulation of glycogen biosynthetic process	7/1342	59/66781	0.000526995	7
BP	GO:0043114	regulation of vascular permeability	11/1342	145/66781	0.000532587	11
BP	GO:0031104	dendrite regeneration	5/1342	27/66781	0.000532587	5
BP	GO:1902204	positive regulation of hepatocyte growth factor receptor signaling pathway	5/1342	27/66781	0.000532587	5
BP	GO:1990009	retinal cell apoptotic process	5/1342	27/66781	0.000532587	5
BP	GO:0042102	positive regulation of T cell proliferation	12/1342	170/66781	0.000533338	12
BP	GO:0003252	negative regulation of cell proliferation involved in heart valve morphogenesis	4/1342	15/66781	0.000533338	4
BP	GO:0035602	fibroblast growth factor receptor signaling pathway involved in negative regulation of apoptotic process in bone marrow cell	4/1342	15/66781	0.000533338	4
BP	GO:0035603	fibroblast growth factor receptor signaling pathway involved in hemopoiesis	4/1342	15/66781	0.000533338	4
BP	GO:0035604	fibroblast growth factor receptor signaling pathway involved in positive regulation of cell proliferation in bone marrow	4/1342	15/66781	0.000533338	4
BP	GO:0060595	fibroblast growth factor receptor signaling pathway involved in mammary gland specification	4/1342	15/66781	0.000533338	4
BP	GO:0060615	mammary gland bud formation	4/1342	15/66781	0.000533338	4
BP	GO:0060667	branch elongation involved in salivary gland morphogenesis	4/1342	15/66781	0.000533338	4
BP	GO:0060915	mesenchymal cell differentiation involved in lung development	4/1342	15/66781	0.000533338	4
BP	GO:0072007	mesangial cell differentiation	4/1342	15/66781	0.000533338	4
BP	GO:0072143	mesangial cell development	4/1342	15/66781	0.000533338	4
BP	GO:1904238	pericyte cell differentiation	4/1342	15/66781	0.000533338	4
BP	GO:1905457	negative regulation of lymphoid progenitor cell differentiation	4/1342	15/66781	0.000533338	4
BP	GO:2000974	negative regulation of pro-B cell differentiation	4/1342	15/66781	0.000533338	4
BP	GO:0042387	plasmatocyte differentiation	10/1342	122/66781	0.00053863	10
BP	GO:0051898	negative regulation of protein kinase B signaling	14/1342	223/66781	0.000550251	14
BP	GO:0060669	embryonic placenta morphogenesis	11/1342	146/66781	0.000550251	11
BP	GO:0050918	positive chemotaxis	16/1342	279/66781	0.000561495	16
BP	GO:0007339	binding of sperm to zona pellucida	15/1342	251/66781	0.000561876	15
BP	GO:0098703	calcium ion import across plasma membrane	15/1342	251/66781	0.000561876	15
BP	GO:1902656	calcium ion import into cytosol	15/1342	251/66781	0.000561876	15
BP	GO:0045348	positive regulation of MHC class II biosynthetic process	7/1342	60/66781	0.000564272	7
BP	GO:2000192	negative regulation of fatty acid transport	7/1342	60/66781	0.000564272	7
BP	GO:0048688	negative regulation of sprouting of injured axon	9/1342	101/66781	0.00058846	9
BP	GO:0048692	negative regulation of axon extension involved in regeneration	9/1342	101/66781	0.00058846	9
BP	GO:0006032	chitin catabolic process	8/1342	80/66781	0.000591577	8
BP	GO:1901201	regulation of extracellular matrix assembly	8/1342	80/66781	0.000591577	8
BP	GO:0097527	necroptotic signaling pathway	8/1342	80/66781	0.000591577	8
BP	GO:0002536	respiratory burst involved in inflammatory response	6/1342	43/66781	0.000591577	6
BP	GO:0048103	somatic stem cell division	21/1342	431/66781	0.000598526	21
BP	GO:0062208	positive regulation of pattern recognition receptor signaling pathway	21/1342	431/66781	0.000598526	21
BP	GO:0071484	cellular response to light intensity	5/1342	28/66781	0.000609598	5
BP	GO:1903969	regulation of response to macrophage colony-stimulating factor	7/1342	61/66781	0.000616989	7
BP	GO:1903972	regulation of cellular response to macrophage colony-stimulating factor stimulus	7/1342	61/66781	0.000616989	7
BP	GO:0020028	endocytic hemoglobin import into cell	9/1342	102/66781	0.000625337	9
BP	GO:0007413	axonal fasciculation	19/1342	371/66781	0.000625913	19
BP	GO:0106030	neuron projection fasciculation	19/1342	371/66781	0.000625913	19
BP	GO:0090218	positive regulation of lipid kinase activity	12/1342	174/66781	0.000637054	12
BP	GO:1901068	guanosine-containing compound metabolic process	18/1342	342/66781	0.000648934	18
BP	GO:0097421	liver regeneration	15/1342	255/66781	0.000648934	15
BP	GO:0007460	R8 cell fate commitment	9/1342	103/66781	0.000667637	9
BP	GO:1903054	negative regulation of extracellular matrix organization	4/1342	16/66781	0.000672305	4
BP	GO:0060648	mammary gland bud morphogenesis	4/1342	16/66781	0.000672305	4
BP	GO:0001937	negative regulation of endothelial cell proliferation	15/1342	256/66781	0.000673072	15
BP	GO:0050818	regulation of coagulation	21/1342	437/66781	0.000706469	21
BP	GO:0002322	B cell proliferation involved in immune response	7/1342	63/66781	0.000741508	7
BP	GO:0030210	heparin biosynthetic process	7/1342	63/66781	0.000741508	7
BP	GO:1903960	negative regulation of anion transmembrane transport	7/1342	63/66781	0.000741508	7
BP	GO:0060742	epithelial cell differentiation involved in prostate gland development	8/1342	83/66781	0.000742331	8
BP	GO:0043031	negative regulation of macrophage activation	6/1342	45/66781	0.000742331	6
BP	GO:0010763	positive regulation of fibroblast migration	10/1342	128/66781	0.000757617	10
BP	GO:0035640	exploration behavior	17/1342	318/66781	0.000784499	17
BP	GO:0042730	fibrinolysis	10/1342	129/66781	0.000804524	10
BP	GO:0060142	regulation of syncytium formation by plasma membrane fusion	12/1342	179/66781	0.00080868	12
BP	GO:0060976	coronary vasculature development	18/1342	349/66781	0.000809769	18
BP	GO:0044273	sulfur compound catabolic process	17/1342	319/66781	0.000809769	17
BP	GO:0003366	cell-matrix adhesion involved in ameboidal cell migration	6/1342	46/66781	0.000830337	6
BP	GO:1990771	clathrin-dependent extracellular exosome endocytosis	6/1342	46/66781	0.000830337	6
BP	GO:0002051	osteoblast fate commitment	4/1342	17/66781	0.000843475	4
BP	GO:0003192	mitral valve formation	4/1342	17/66781	0.000843475	4
BP	GO:0003256	regulation of transcription from RNA polymerase II promoter involved in myocardial precursor cell differentiation	4/1342	17/66781	0.000843475	4
BP	GO:0060948	cardiac vascular smooth muscle cell development	4/1342	17/66781	0.000843475	4
BP	GO:0010830	regulation of myotube differentiation	16/1342	291/66781	0.000845309	16
BP	GO:0002762	negative regulation of myeloid leukocyte differentiation	15/1342	263/66781	0.000872069	15
BP	GO:0060711	labyrinthine layer development	15/1342	263/66781	0.000872069	15
BP	GO:1904036	negative regulation of epithelial cell apoptotic process	14/1342	235/66781	0.000878403	14
BP	GO:0070428	regulation of nucleotide-binding oligomerization domain containing 1 signaling pathway	7/1342	65/66781	0.000878758	7
BP	GO:0010172	embryonic body morphogenesis	18/1342	352/66781	0.000882778	18
BP	GO:0008205	ecdysone metabolic process	6/1342	47/66781	0.00091989	6
BP	GO:1903236	regulation of leukocyte tethering or rolling	6/1342	47/66781	0.00091989	6
BP	GO:1903238	positive regulation of leukocyte tethering or rolling	6/1342	47/66781	0.00091989	6
BP	GO:0051930	regulation of sensory perception of pain	15/1342	265/66781	0.000936023	15
BP	GO:0003188	heart valve formation	8/1342	87/66781	0.000993091	8
BP	GO:0032689	negative regulation of interferon-gamma production	10/1342	133/66781	0.000999488	10
CC	GO:0005614	interstitial matrix	41/1289	159/65552	1.76605e-31	41
CC	GO:0042589	zymogen granule membrane	25/1289	131/65552	8.43608e-16	25
CC	GO:0042588	zymogen granule	30/1289	208/65552	1.17493e-15	30
CC	GO:0042406	extrinsic component of endoplasmic reticulum membrane	31/1289	259/65552	5.5241e-14	31
CC	GO:0035631	CD40 receptor complex	29/1289	242/65552	3.47961e-13	29
CC	GO:0072534	perineuronal net	24/1289	170/65552	1.08407e-12	24
CC	GO:0098966	perisynaptic extracellular matrix	24/1289	170/65552	1.08407e-12	24
CC	GO:0099535	synapse-associated extracellular matrix	24/1289	170/65552	1.08407e-12	24
CC	GO:0005641	nuclear envelope lumen	22/1289	141/65552	1.30632e-12	22
CC	GO:0001741	XY body	29/1289	274/65552	4.32903e-12	29
CC	GO:0035580	specific granule lumen	28/1289	287/65552	7.28512e-11	28
CC	GO:0005850	eukaryotic translation initiation factor 2 complex	16/1289	85/65552	1.23615e-10	16
CC	GO:0005851	eukaryotic translation initiation factor 2B complex	16/1289	101/65552	1.72851e-09	16
CC	GO:0031312	extrinsic component of organelle membrane	31/1289	437/65552	1.35544e-08	31
CC	GO:0000803	sex chromosome	29/1289	402/65552	2.92632e-08	29
CC	GO:0005577	fibrinogen complex	16/1289	130/65552	6.2685e-08	16
CC	GO:1903439	calcitonin family receptor complex	9/1289	41/65552	7.37498e-07	9
CC	GO:0031232	extrinsic component of external side of plasma membrane	17/1289	180/65552	1.01364e-06	17
CC	GO:0001750	photoreceptor outer segment	25/1289	384/65552	1.96511e-06	25
CC	GO:1903440	amylin receptor complex	8/1289	37/65552	3.75028e-06	8
CC	GO:1903143	adrenomedullin receptor complex	8/1289	38/65552	4.24395e-06	8
CC	GO:1990406	CGRP receptor complex	8/1289	38/65552	4.24395e-06	8
CC	GO:0005923	bicellular tight junction	21/1289	303/65552	5.30536e-06	21
CC	GO:0036020	endolysosome membrane	14/1289	146/65552	8.04066e-06	14
CC	GO:0002081	outer acrosomal membrane	11/1289	91/65552	1.08164e-05	11
CC	GO:0030678	mitochondrial ribonuclease P complex	7/1289	34/65552	2.14389e-05	7
CC	GO:0036019	endolysosome	14/1289	163/65552	2.63088e-05	14
CC	GO:0032587	ruffle membrane	22/1289	373/65552	3.36176e-05	22
CC	GO:0048237	rough endoplasmic reticulum lumen	5/1289	15/65552	3.77799e-05	5
CC	GO:0038037	G protein-coupled receptor dimeric complex	9/1289	70/65552	4.50829e-05	9
CC	GO:0097648	G protein-coupled receptor complex	9/1289	70/65552	4.50829e-05	9
CC	GO:0005853	eukaryotic translation elongation factor 1 complex	6/1289	33/65552	0.000185002	6
CC	GO:0097524	sperm plasma membrane	11/1289	130/65552	0.000251322	11
CC	GO:0005892	acetylcholine-gated channel complex	18/1289	319/65552	0.000318296	18
CC	GO:0001891	phagocytic cup	14/1289	208/65552	0.000318296	14
CC	GO:0005905	clathrin-coated pit	18/1289	328/65552	0.000427441	18
CC	GO:0035102	PRC1 complex	6/1289	39/65552	0.000427441	6
CC	GO:0046696	lipopolysaccharide receptor complex	7/1289	56/65552	0.000434294	7
CC	GO:0044753	amphisome	5/1289	28/65552	0.000743516	5
CC	GO:0031970	organelle envelope lumen	22/1289	478/65552	0.000920137	22
CC	GO:0034669	integrin alpha4-beta7 complex	6/1289	46/65552	0.000982618	6
MF	GO:0045295	gamma-catenin binding	51/1240	184/58733	2.06626e-39	51
MF	GO:0005001	transmembrane receptor protein tyrosine phosphatase activity	59/1240	292/58733	1.02925e-37	59
MF	GO:0019198	transmembrane receptor protein phosphatase activity	59/1240	292/58733	1.02925e-37	59
MF	GO:0047714	galactolipase activity	23/1240	30/58733	2.5405e-31	23
MF	GO:0001968	fibronectin binding	50/1240	279/58733	1.78462e-29	50
MF	GO:0045545	syndecan binding	43/1240	200/58733	8.29832e-29	43
MF	GO:0043394	proteoglycan binding	56/1240	390/58733	5.13826e-28	56
MF	GO:0016702	oxidoreductase activity, acting on single donors with incorporation of molecular oxygen, incorporation of two atoms of oxygen	39/1240	182/58733	3.56981e-26	39
MF	GO:0016701	oxidoreductase activity, acting on single donors with incorporation of molecular oxygen	39/1240	188/58733	1.15894e-25	39
MF	GO:0052597	diamine oxidase activity	20/1240	43/58733	3.53962e-21	20
MF	GO:0052598	histamine oxidase activity	20/1240	43/58733	3.53962e-21	20
MF	GO:0070097	delta-catenin binding	28/1240	111/58733	5.01085e-21	28
MF	GO:0045296	cadherin binding	44/1240	350/58733	6.78004e-20	44
MF	GO:0045294	alpha-catenin binding	26/1240	110/58733	8.00438e-19	26
MF	GO:0004051	arachidonate 5-lipoxygenase activity	22/1240	76/58733	4.5478e-18	22
MF	GO:0047372	acylglycerol lipase activity	23/1240	91/58733	1.93634e-17	23
MF	GO:0008131	primary amine oxidase activity	20/1240	63/58733	2.15725e-17	20
MF	GO:0017172	cysteine dioxygenase activity	16/1240	34/58733	2.92775e-17	16
MF	GO:0004806	triglyceride lipase activity	23/1240	101/58733	2.03768e-16	23
MF	GO:0048038	quinone binding	20/1240	74/58733	6.42867e-16	20
MF	GO:0001530	lipopolysaccharide binding	29/1240	192/58733	1.61418e-15	29
MF	GO:0098770	FBXO family protein binding	29/1240	196/58733	2.7121e-15	29
MF	GO:0046981	beta-1,4-mannosylglycolipid beta-1,3-N-acetylglucosaminyltransferase activity	16/1240	47/58733	1.20832e-14	16
MF	GO:0005201	extracellular matrix structural constituent	40/1240	413/58733	2.11926e-14	40
MF	GO:0005527	macrolide binding	20/1240	89/58733	2.4682e-14	20
MF	GO:0005528	FK506 binding	20/1240	89/58733	2.4682e-14	20
MF	GO:0051213	dioxygenase activity	39/1240	404/58733	4.52527e-14	39
MF	GO:0050897	cobalt ion binding	31/1240	253/58733	4.52527e-14	31
MF	GO:0008201	heparin binding	41/1240	453/58733	7.93653e-14	41
MF	GO:0051393	alpha-actinin binding	35/1240	340/58733	1.543e-13	35
MF	GO:0003755	peptidyl-prolyl cis-trans isomerase activity	26/1240	186/58733	2.66713e-13	26
MF	GO:0016859	cis-trans isomerase activity	26/1240	196/58733	9.09903e-13	26
MF	GO:0034987	immunoglobulin receptor binding	16/1240	64/58733	1.95565e-12	16
MF	GO:0032183	SUMO binding	31/1240	300/58733	3.77158e-12	31
MF	GO:0042805	actinin binding	35/1240	397/58733	1.24508e-11	35
MF	GO:0016641	oxidoreductase activity, acting on the CH-NH2 group of donors, oxygen as acceptor	20/1240	124/58733	1.34521e-11	20
MF	GO:0017134	fibroblast growth factor binding	20/1240	141/58733	1.49615e-10	20
MF	GO:0016638	oxidoreductase activity, acting on the CH-NH2 group of donors	20/1240	152/58733	5.85275e-10	20
MF	GO:0004953	icosanoid receptor activity	24/1240	258/58733	1.08066e-08	24
MF	GO:0004954	prostanoid receptor activity	24/1240	258/58733	1.08066e-08	24
MF	GO:0004955	prostaglandin receptor activity	24/1240	258/58733	1.08066e-08	24
MF	GO:0089720	caspase binding	31/1240	415/58733	1.1166e-08	31
MF	GO:0004531	deoxyribonuclease II activity	11/1240	47/58733	1.73161e-08	11
MF	GO:0004957	prostaglandin E receptor activity	23/1240	256/58733	4.22363e-08	23
MF	GO:0016790	thiolester hydrolase activity	26/1240	333/58733	8.36542e-08	26
MF	GO:0008061	chitin binding	22/1240	249/58733	1.14911e-07	22
MF	GO:0005149	interleukin-1 receptor binding	12/1240	80/58733	6.14006e-07	12
MF	GO:0016298	lipase activity	30/1240	472/58733	6.50015e-07	30
MF	GO:0030023	extracellular matrix constituent conferring elasticity	15/1240	132/58733	7.20321e-07	15
MF	GO:0008499	UDP-galactose:beta-N-acetylglucosamine beta-1,3-galactosyltransferase activity	18/1240	192/58733	8.11692e-07	18
MF	GO:0005507	copper ion binding	20/1240	236/58733	8.687e-07	20
MF	GO:0004715	non-membrane spanning protein tyrosine kinase activity	17/1240	173/58733	8.687e-07	17
MF	GO:0008036	diuretic hormone receptor activity	9/1240	42/58733	8.77801e-07	9
MF	GO:0031691	alpha-1A adrenergic receptor binding	6/1240	14/58733	9.78368e-07	6
MF	GO:0031859	platelet activating factor receptor binding	6/1240	14/58733	9.78368e-07	6
MF	GO:0031896	V2 vasopressin receptor binding	6/1240	14/58733	9.78368e-07	6
MF	GO:0018454	acetoacetyl-CoA reductase activity	7/1240	22/58733	1.00482e-06	7
MF	GO:0048531	beta-1,3-galactosyltransferase activity	19/1240	218/58733	1.008e-06	19
MF	GO:0008157	protein phosphatase 1 binding	18/1240	202/58733	1.46871e-06	18
MF	GO:0001635	calcitonin gene-related peptide receptor activity	9/1240	46/58733	1.7762e-06	9
MF	GO:0097493	structural molecule activity conferring elasticity	17/1240	186/58733	2.08352e-06	17
MF	GO:0016936	galactoside binding	10/1240	62/58733	2.6223e-06	10
MF	GO:0097644	calcitonin family binding	9/1240	49/58733	2.98054e-06	9
MF	GO:0032841	calcitonin binding	8/1240	37/58733	3.20817e-06	8
MF	GO:0097643	amylin receptor activity	8/1240	37/58733	3.20817e-06	8
MF	GO:0008198	ferrous iron binding	16/1240	172/58733	3.21138e-06	16
MF	GO:0031893	vasopressin receptor binding	6/1240	17/58733	3.21138e-06	6
MF	GO:0001605	adrenomedullin receptor activity	8/1240	38/58733	3.75721e-06	8
MF	GO:1990409	adrenomedullin binding	8/1240	38/58733	3.75721e-06	8
MF	GO:0016889	endodeoxyribonuclease activity, producing 3'-phosphomonoesters	11/1240	82/58733	4.36182e-06	11
MF	GO:0047022	7-beta-hydroxysteroid dehydrogenase (NADP+) activity	6/1240	18/58733	4.43699e-06	6
MF	GO:0002046	opsin binding	6/1240	20/58733	8.69008e-06	6
MF	GO:0031692	alpha-1B adrenergic receptor binding	6/1240	20/58733	8.69008e-06	6
MF	GO:0005121	Toll binding	12/1240	107/58733	9.52598e-06	12
MF	GO:0031826	type 2A serotonin receptor binding	6/1240	21/58733	1.16295e-05	6
MF	GO:1990763	arrestin family protein binding	7/1240	32/58733	1.23693e-05	7
MF	GO:0004620	phospholipase activity	23/1240	371/58733	1.71851e-05	23
MF	GO:0042806	fucose binding	17/1240	221/58733	1.73605e-05	17
MF	GO:0070891	lipoteichoic acid binding	9/1240	63/58733	2.07609e-05	9
MF	GO:0003796	lysozyme activity	8/1240	48/58733	2.07609e-05	8
MF	GO:0004948	calcitonin receptor activity	9/1240	64/58733	2.34144e-05	9
MF	GO:0070976	TIR domain binding	12/1240	118/58733	2.39392e-05	12
MF	GO:0005154	epidermal growth factor receptor binding	17/1240	230/58733	2.73164e-05	17
MF	GO:0061783	peptidoglycan muralytic activity	8/1240	50/58733	2.73164e-05	8
MF	GO:1990405	protein antigen binding	14/1240	162/58733	2.81605e-05	14
MF	GO:0004560	alpha-L-fucosidase activity	11/1240	102/58733	3.00939e-05	11
MF	GO:0015928	fucosidase activity	11/1240	102/58733	3.00939e-05	11
MF	GO:0031762	follicle-stimulating hormone receptor binding	6/1240	25/58733	3.00939e-05	6
MF	GO:0097642	calcitonin family receptor activity	9/1240	69/58733	3.991e-05	9
MF	GO:0005123	death receptor binding	12/1240	127/58733	4.62313e-05	12
MF	GO:0031821	G protein-coupled serotonin receptor binding	6/1240	27/58733	4.69174e-05	6
MF	GO:0031701	angiotensin receptor binding	6/1240	29/58733	6.95667e-05	6
MF	GO:0031702	type 1 angiotensin receptor binding	6/1240	29/58733	6.95667e-05	6
MF	GO:0061649	ubiquitin modification-dependent histone binding	6/1240	29/58733	6.95667e-05	6
MF	GO:0071535	RING-like zinc finger domain binding	6/1240	29/58733	6.95667e-05	6
MF	GO:0050750	low-density lipoprotein particle receptor binding	17/1240	255/58733	8.99481e-05	17
MF	GO:0016894	endonuclease activity, active with either ribo- or deoxyribonucleic acids and producing 3'-phosphomonoesters	11/1240	116/58733	9.21936e-05	11
MF	GO:0043395	heparan sulfate proteoglycan binding	12/1240	143/58733	0.000137949	12
MF	GO:0070325	lipoprotein particle receptor binding	17/1240	269/58733	0.000169414	17
MF	GO:0097027	ubiquitin-protein transferase activator activity	6/1240	34/58733	0.000171009	6
MF	GO:0016286	small conductance calcium-activated potassium channel activity	7/1240	51/58733	0.000225904	7
MF	GO:0003823	antigen binding	15/1240	225/58733	0.000237971	15
MF	GO:0001786	phosphatidylserine binding	14/1240	200/58733	0.000237971	14
MF	GO:0019003	GDP binding	17/1240	278/58733	0.000240766	17
MF	GO:0022848	acetylcholine-gated cation-selective channel activity	18/1240	314/58733	0.000340911	18
MF	GO:0001875	lipopolysaccharide immune receptor activity	7/1240	56/58733	0.000393518	7
MF	GO:0008378	galactosyltransferase activity	19/1240	348/58733	0.000415606	19
MF	GO:0035250	UDP-galactosyltransferase activity	18/1240	322/58733	0.000451453	18
MF	GO:0000822	inositol hexakisphosphate binding	6/1240	41/58733	0.000462576	6
MF	GO:0001729	ceramide kinase activity	5/1240	27/58733	0.000500043	5
MF	GO:0035325	Toll-like receptor binding	12/1240	169/58733	0.000587519	12
MF	GO:0050543	icosatetraenoic acid binding	5/1240	28/58733	0.000587519	5
MF	GO:0030971	receptor tyrosine kinase binding	19/1240	360/58733	0.000602613	19
MF	GO:0032050	clathrin heavy chain binding	8/1240	80/58733	0.000617403	8
MF	GO:1904315	transmitter-gated ion channel activity involved in regulation of postsynaptic membrane potential	18/1240	334/58733	0.000659572	18
MF	GO:0030492	hemoglobin binding	9/1240	102/58733	0.000666544	9
MF	GO:0004568	chitinase activity	8/1240	82/58733	0.000712823	8
MF	GO:0019200	carbohydrate kinase activity	8/1240	86/58733	0.000977299	8

## Sheet: S9
Table S9. GO enrichment of expanded gene families in in Ostreida. Qvalue cut-off of clusterProfiler is 0.001.GO terms related to shell mineralization are marked by yellow color.
Ontology	Term ID	Description	GeneRatio	BgRatio	Qvalue	Count
BP	GO:0006682	galactosylceramide biosynthetic process	181/4548	245/66781	2.91555e-152	181
BP	GO:0019375	galactolipid biosynthetic process	181/4548	245/66781	2.91555e-152	181
BP	GO:0046476	glycosylceramide biosynthetic process	181/4548	263/66781	3.07695e-143	181
BP	GO:0006681	galactosylceramide metabolic process	181/4548	277/66781	4.8197e-137	181
BP	GO:0006688	glycosphingolipid biosynthetic process	193/4548	330/66781	5.90651e-133	193
BP	GO:0019374	galactolipid metabolic process	185/4548	307/66781	8.68503e-131	185
BP	GO:0009312	oligosaccharide biosynthetic process	182/4548	301/66781	4.46159e-129	182
BP	GO:0006677	glycosylceramide metabolic process	181/4548	326/66781	3.40684e-119	181
BP	GO:0046513	ceramide biosynthetic process	197/4548	439/66781	3.34257e-107	197
BP	GO:0009311	oligosaccharide metabolic process	183/4548	436/66781	2.33173e-93	183
BP	GO:0060546	negative regulation of necroptotic process	152/4548	324/66781	6.40906e-86	152
BP	GO:0062099	negative regulation of programmed necrotic cell death	152/4548	324/66781	6.40906e-86	152
BP	GO:0060544	regulation of necroptotic process	152/4548	329/66781	8.91101e-85	152
BP	GO:0062098	regulation of programmed necrotic cell death	152/4548	329/66781	8.91101e-85	152
BP	GO:0060306	regulation of membrane repolarization	114/4548	181/66781	1.74337e-83	114
BP	GO:0086091	regulation of heart rate by cardiac conduction	114/4548	181/66781	1.74337e-83	114
BP	GO:0086009	membrane repolarization	128/4548	234/66781	4.9429e-83	128
BP	GO:0042125	protein galactosylation	78/4548	84/66781	2.12973e-81	78
BP	GO:0098909	regulation of cardiac muscle cell action potential involved in regulation of contraction	100/4548	142/66781	1.24507e-80	100
BP	GO:0030259	lipid glycosylation	104/4548	155/66781	1.84686e-80	104
BP	GO:0070266	necroptotic process	179/4548	486/66781	1.84705e-80	179
BP	GO:0039528	cytoplasmic pattern recognition receptor signaling pathway in response to virus	152/4548	349/66781	2.10424e-80	152
BP	GO:0007341	penetration of zona pellucida	78/4548	86/66781	1.89731e-79	78
BP	GO:0060547	negative regulation of necrotic cell death	152/4548	361/66781	6.90156e-78	152
BP	GO:0070246	natural killer cell apoptotic process	120/4548	227/66781	1.21962e-75	120
BP	GO:0070247	regulation of natural killer cell apoptotic process	120/4548	227/66781	1.21962e-75	120
BP	GO:1901016	regulation of potassium ion transmembrane transporter activity	129/4548	269/66781	1.46327e-74	129
BP	GO:0060054	positive regulation of epithelial cell proliferation involved in wound healing	78/4548	92/66781	2.45413e-74	78
BP	GO:1901379	regulation of potassium ion transmembrane transport	144/4548	344/66781	2.10579e-73	144
BP	GO:0039529	RIG-I signaling pathway	140/4548	327/66781	6.55198e-73	140
BP	GO:1990001	inhibition of cysteine-type endopeptidase activity involved in apoptotic process	156/4548	419/66781	6.53382e-71	156
BP	GO:0097340	inhibition of cysteine-type endopeptidase activity	156/4548	420/66781	9.40825e-71	156
BP	GO:0005988	lactose metabolic process	78/4548	98/66781	3.63977e-70	78
BP	GO:0005989	lactose biosynthetic process	78/4548	98/66781	3.63977e-70	78
BP	GO:0061057	peptidoglycan recognition protein signaling pathway	145/4548	369/66781	1.43114e-69	145
BP	GO:0034123	positive regulation of toll-like receptor signaling pathway	142/4548	361/66781	3.39728e-68	142
BP	GO:0086003	cardiac muscle cell contraction	127/4548	291/66781	2.26683e-67	127
BP	GO:0046351	disaccharide biosynthetic process	78/4548	104/66781	1.42334e-66	78
BP	GO:2000286	receptor internalization involved in canonical Wnt signaling pathway	69/4548	81/66781	4.12158e-66	69
BP	GO:0031116	positive regulation of microtubule polymerization	126/4548	293/66781	6.1086e-66	126
BP	GO:0097341	zymogen inhibition	156/4548	456/66781	4.82546e-65	156
BP	GO:0006964	positive regulation of biosynthetic process of antibacterial peptides active against Gram-negative bacteria	132/4548	329/66781	1.17426e-64	132
BP	GO:0060056	mammary gland involution	158/4548	471/66781	1.5511e-64	158
BP	GO:0002812	biosynthetic process of antibacterial peptides active against Gram-negative bacteria	133/4548	338/66781	6.03807e-64	133
BP	GO:0002813	regulation of biosynthetic process of antibacterial peptides active against Gram-negative bacteria	133/4548	338/66781	6.03807e-64	133
BP	GO:0086001	cardiac muscle cell action potential	127/4548	312/66781	4.15769e-63	127
BP	GO:0030193	regulation of blood coagulation	148/4548	424/66781	4.57283e-63	148
BP	GO:1900046	regulation of hemostasis	148/4548	424/66781	4.57283e-63	148
BP	GO:1903817	negative regulation of voltage-gated potassium channel activity	85/4548	134/66781	7.13254e-63	85
BP	GO:0062208	positive regulation of pattern recognition receptor signaling pathway	149/4548	431/66781	7.15968e-63	149
BP	GO:0098901	regulation of cardiac muscle cell action potential	100/4548	191/66781	1.16038e-62	100
BP	GO:0050818	regulation of coagulation	148/4548	437/66781	4.13438e-61	148
BP	GO:0039531	regulation of viral-induced cytoplasmic pattern recognition receptor signaling pathway	119/4548	283/66781	4.79365e-61	119
BP	GO:0002803	positive regulation of antibacterial peptide production	144/4548	418/66781	1.47802e-60	144
BP	GO:0006963	positive regulation of antibacterial peptide biosynthetic process	144/4548	418/66781	1.47802e-60	144
BP	GO:0010939	regulation of necrotic cell death	152/4548	467/66781	3.63807e-60	152
BP	GO:0043266	regulation of potassium ion transport	147/4548	443/66781	2.06168e-59	147
BP	GO:0086004	regulation of cardiac muscle cell contraction	100/4548	203/66781	2.15581e-59	100
BP	GO:0031112	positive regulation of microtubule polymerization or depolymerization	126/4548	328/66781	3.0942e-59	126
BP	GO:0002778	antibacterial peptide production	145/4548	433/66781	3.20254e-59	145
BP	GO:0002780	antibacterial peptide biosynthetic process	145/4548	433/66781	3.20254e-59	145
BP	GO:0002786	regulation of antibacterial peptide production	145/4548	433/66781	3.20254e-59	145
BP	GO:0002808	regulation of antibacterial peptide biosynthetic process	145/4548	433/66781	3.20254e-59	145
BP	GO:0044764	multi-organism cellular process	89/4548	160/66781	7.01436e-59	89
BP	GO:0035666	TRIF-dependent toll-like receptor signaling pathway	118/4548	293/66781	3.84895e-58	118
BP	GO:1903115	regulation of actin filament-based movement	100/4548	210/66781	1.19153e-57	100
BP	GO:0051919	positive regulation of fibrinolysis	68/4548	95/66781	6.91876e-56	68
BP	GO:0055117	regulation of cardiac muscle contraction	127/4548	357/66781	2.84136e-55	127
BP	GO:1900426	positive regulation of defense response to bacterium	144/4548	460/66781	1.19685e-54	144
BP	GO:0002807	positive regulation of antimicrobial peptide biosynthetic process	144/4548	462/66781	2.17505e-54	144
BP	GO:0018146	keratan sulfate biosynthetic process	80/4548	140/66781	3.34436e-54	80
BP	GO:0046794	transport of virus	74/4548	121/66781	3.70192e-53	74
BP	GO:0039535	regulation of RIG-I signaling pathway	107/4548	264/66781	4.52043e-53	107
BP	GO:0019065	receptor-mediated endocytosis of virus by host cell	56/4548	67/66781	6.98908e-53	56
BP	GO:0075509	endocytosis involved in viral entry into host cell	56/4548	67/66781	6.98908e-53	56
BP	GO:0086098	angiotensin-activated signaling pathway involved in heart process	56/4548	67/66781	6.98908e-53	56
BP	GO:1900085	negative regulation of peptidyl-tyrosine autophosphorylation	56/4548	67/66781	6.98908e-53	56
BP	GO:1903598	positive regulation of gap junction assembly	56/4548	67/66781	6.98908e-53	56
BP	GO:0002756	MyD88-independent toll-like receptor signaling pathway	118/4548	323/66781	7.94381e-53	118
BP	GO:1904747	positive regulation of apoptotic process involved in development	140/4548	451/66781	1.10575e-52	140
BP	GO:0045136	development of secondary sexual characteristics	78/4548	139/66781	4.51048e-52	78
BP	GO:0002027	regulation of heart rate	138/4548	447/66781	1.28934e-51	138
BP	GO:0006038	cell wall chitin biosynthetic process	77/4548	137/66781	1.72336e-51	77
BP	GO:0070592	cell wall polysaccharide biosynthetic process	77/4548	137/66781	1.72336e-51	77
BP	GO:0005984	disaccharide metabolic process	79/4548	145/66781	2.02096e-51	79
BP	GO:0060352	cell adhesion molecule production	99/4548	234/66781	3.13264e-51	99
BP	GO:1902442	regulation of ripoptosome assembly involved in necroptotic process	89/4548	188/66781	3.91164e-51	89
BP	GO:1902443	negative regulation of ripoptosome assembly involved in necroptotic process	89/4548	188/66781	3.91164e-51	89
BP	GO:1901017	negative regulation of potassium ion transmembrane transporter activity	85/4548	171/66781	4.8781e-51	85
BP	GO:1902523	positive regulation of protein K63-linked ubiquitination	89/4548	189/66781	6.75052e-51	89
BP	GO:0061945	regulation of protein K48-linked ubiquitination	89/4548	190/66781	1.16011e-50	89
BP	GO:1902524	positive regulation of protein K48-linked ubiquitination	89/4548	190/66781	1.16011e-50	89
BP	GO:0006012	galactose metabolic process	78/4548	144/66781	1.50146e-50	78
BP	GO:0086011	membrane repolarization during action potential	83/4548	166/66781	4.02356e-50	83
BP	GO:0031113	regulation of microtubule polymerization	128/4548	406/66781	4.60102e-49	128
BP	GO:0042546	cell wall biogenesis	77/4548	145/66781	4.60102e-49	77
BP	GO:0044038	cell wall macromolecule biosynthetic process	77/4548	145/66781	4.60102e-49	77
BP	GO:0070589	cellular component macromolecule biosynthetic process	77/4548	145/66781	4.60102e-49	77
BP	GO:1901380	negative regulation of potassium ion transmembrane transport	85/4548	179/66781	5.08179e-49	85
BP	GO:0006034	cuticle chitin metabolic process	77/4548	146/66781	8.82117e-49	77
BP	GO:0006035	cuticle chitin biosynthetic process	77/4548	146/66781	8.82117e-49	77
BP	GO:0070836	caveola assembly	56/4548	74/66781	1.85391e-48	56
BP	GO:1903609	negative regulation of inward rectifier potassium channel activity	56/4548	74/66781	1.85391e-48	56
BP	GO:1902527	positive regulation of protein monoubiquitination	89/4548	200/66781	2.25472e-48	89
BP	GO:0097343	ripoptosome assembly	89/4548	201/66781	3.70742e-48	89
BP	GO:1901026	ripoptosome assembly involved in necroptotic process	89/4548	201/66781	3.70742e-48	89
BP	GO:0033344	cholesterol efflux	104/4548	277/66781	5.58584e-48	104
BP	GO:2001258	negative regulation of cation channel activity	98/4548	246/66781	5.97991e-48	98
BP	GO:1902525	regulation of protein monoubiquitination	89/4548	202/66781	6.01865e-48	89
BP	GO:0098900	regulation of action potential	120/4548	368/66781	8.63457e-48	120
BP	GO:0031579	membrane raft organization	68/4548	115/66781	1.25464e-47	68
BP	GO:0051918	negative regulation of fibrinolysis	68/4548	115/66781	1.25464e-47	68
BP	GO:0045428	regulation of nitric oxide biosynthetic process	138/4548	481/66781	1.48927e-47	138
BP	GO:0021695	cerebellar cortex development	121/4548	377/66781	2.24546e-47	121
BP	GO:0042339	keratan sulfate metabolic process	80/4548	164/66781	2.44774e-47	80
BP	GO:0006942	regulation of striated muscle contraction	128/4548	420/66781	2.60835e-47	128
BP	GO:0061337	cardiac conduction	127/4548	415/66781	3.64941e-47	127
BP	GO:0080164	regulation of nitric oxide metabolic process	138/4548	487/66781	7.07927e-47	138
BP	GO:0006037	cell wall chitin metabolic process	77/4548	153/66781	7.18448e-47	77
BP	GO:0051917	regulation of fibrinolysis	68/4548	121/66781	1.29995e-45	68
BP	GO:0019991	septate junction assembly	119/4548	380/66781	2.29907e-45	119
BP	GO:0044854	plasma membrane raft assembly	56/4548	80/66781	2.29907e-45	56
BP	GO:0044857	plasma membrane raft organization	56/4548	80/66781	2.29907e-45	56
BP	GO:0010383	cell wall polysaccharide metabolic process	77/4548	159/66781	2.66336e-45	77
BP	GO:0070424	regulation of nucleotide-binding oligomerization domain containing signaling pathway	105/4548	300/66781	3.81154e-45	105
BP	GO:1901979	regulation of inward rectifier potassium channel activity	56/4548	81/66781	6.79078e-45	56
BP	GO:0060307	regulation of ventricular cardiac muscle cell membrane repolarization	58/4548	88/66781	1.22664e-44	58
BP	GO:0006031	chitin biosynthetic process	77/4548	162/66781	1.4795e-44	77
BP	GO:0043267	negative regulation of potassium ion transport	88/4548	214/66781	1.7608e-44	88
BP	GO:0033484	nitric oxide homeostasis	56/4548	82/66781	1.92374e-44	56
BP	GO:1903596	regulation of gap junction assembly	56/4548	82/66781	1.92374e-44	56
BP	GO:0071320	cellular response to cAMP	113/4548	355/66781	6.66554e-44	113
BP	GO:0031133	regulation of axon diameter	38/4548	38/66781	7.98044e-44	38
BP	GO:0060168	positive regulation of adenosine receptor signaling pathway	38/4548	38/66781	7.98044e-44	38
BP	GO:0071206	establishment of protein localization to juxtaparanode region of axon	38/4548	38/66781	7.98044e-44	38
BP	GO:1902916	positive regulation of protein polyubiquitination	99/4548	276/66781	1.05751e-43	99
BP	GO:1900044	regulation of protein K63-linked ubiquitination	89/4548	225/66781	2.37885e-43	89
BP	GO:0038083	peptidyl-tyrosine autophosphorylation	100/4548	284/66781	2.59725e-43	100
BP	GO:0086005	ventricular cardiac muscle cell action potential	70/4548	137/66781	2.91561e-43	70
BP	GO:0042730	fibrinolysis	68/4548	129/66781	3.33494e-43	68
BP	GO:0086103	G protein-coupled receptor signaling pathway involved in heart process	56/4548	85/66781	3.93478e-43	56
BP	GO:0044036	cell wall macromolecule metabolic process	77/4548	169/66781	6.44767e-43	77
BP	GO:0071554	cell wall organization or biogenesis	77/4548	169/66781	6.44767e-43	77
BP	GO:1901073	glucosamine-containing compound biosynthetic process	77/4548	170/66781	1.09296e-42	77
BP	GO:0061343	cell adhesion involved in heart morphogenesis	78/4548	175/66781	1.32178e-42	78
BP	GO:0001765	membrane raft assembly	56/4548	87/66781	2.6481e-42	56
BP	GO:1901844	regulation of cell communication by electrical coupling involved in cardiac conduction	56/4548	87/66781	2.6481e-42	56
BP	GO:0007194	negative regulation of adenylate cyclase activity	61/4548	105/66781	3.3108e-42	61
BP	GO:0060046	regulation of acrosome reaction	78/4548	177/66781	3.60155e-42	78
BP	GO:0086002	cardiac muscle cell action potential involved in contraction	83/4548	202/66781	5.39709e-42	83
BP	GO:0016264	gap junction assembly	56/4548	88/66781	6.57704e-42	56
BP	GO:0098903	regulation of membrane repolarization during action potential	56/4548	88/66781	6.57704e-42	56
BP	GO:0099625	ventricular cardiac muscle cell membrane repolarization	58/4548	96/66781	1.59697e-41	58
BP	GO:0048630	skeletal muscle tissue growth	75/4548	166/66781	1.61404e-41	75
BP	GO:0048550	negative regulation of pinocytosis	56/4548	89/66781	1.61404e-41	56
BP	GO:0060161	positive regulation of dopamine receptor signaling pathway	56/4548	89/66781	1.61404e-41	56
BP	GO:0002426	immunoglobulin production in mucosal tissue	40/4548	44/66781	3.23772e-41	40
BP	GO:0051001	negative regulation of nitric-oxide synthase activity	56/4548	91/66781	9.56532e-41	56
BP	GO:1904886	beta-catenin destruction complex disassembly	73/4548	161/66781	1.45945e-40	73
BP	GO:0044860	protein localization to plasma membrane raft	56/4548	92/66781	2.2543e-40	56
BP	GO:0071205	protein localization to juxtaparanode region of axon	60/4548	107/66781	2.621e-40	60
BP	GO:0060057	apoptotic process involved in mammary gland involution	102/4548	318/66781	4.60183e-40	102
BP	GO:0060058	positive regulation of apoptotic process involved in mammary gland involution	102/4548	318/66781	4.60183e-40	102
BP	GO:0099612	protein localization to axon	60/4548	108/66781	5.40642e-40	60
BP	GO:0034166	toll-like receptor 10 signaling pathway	49/4548	70/66781	7.9443e-40	49
BP	GO:0099623	regulation of cardiac muscle cell membrane repolarization	58/4548	101/66781	8.60259e-40	58
BP	GO:0072584	caveolin-mediated endocytosis	56/4548	94/66781	1.17118e-39	56
BP	GO:0003009	skeletal muscle contraction	87/4548	236/66781	1.33607e-39	87
BP	GO:1903519	regulation of mammary gland involution	102/4548	324/66781	2.89004e-39	102
BP	GO:1903521	positive regulation of mammary gland involution	102/4548	324/66781	2.89004e-39	102
BP	GO:1900084	regulation of peptidyl-tyrosine autophosphorylation	57/4548	99/66781	3.28176e-39	57
BP	GO:1903071	positive regulation of ER-associated ubiquitin-dependent protein catabolic process	56/4548	96/66781	5.79781e-39	56
BP	GO:0099622	cardiac muscle cell membrane repolarization	71/4548	159/66781	6.07779e-39	71
BP	GO:0035158	regulation of tube diameter, open tracheal system	76/4548	183/66781	6.26805e-39	76
BP	GO:1902339	positive regulation of apoptotic process involved in morphogenesis	102/4548	328/66781	9.55285e-39	102
BP	GO:0035151	regulation of tube size, open tracheal system	127/4548	491/66781	1.02694e-38	127
BP	GO:0071360	cellular response to exogenous dsRNA	112/4548	391/66781	1.04959e-38	112
BP	GO:1902914	regulation of protein polyubiquitination	99/4548	312/66781	1.80202e-38	99
BP	GO:0003057	regulation of the force of heart contraction by chemical signal	56/4548	99/66781	5.73493e-38	56
BP	GO:0034141	positive regulation of toll-like receptor 3 signaling pathway	56/4548	99/66781	5.73493e-38	56
BP	GO:0031280	negative regulation of cyclase activity	61/4548	120/66781	1.14989e-37	61
BP	GO:0010649	regulation of cell communication by electrical coupling	56/4548	100/66781	1.20384e-37	56
BP	GO:0044766	multi-organism transport	74/4548	180/66781	1.4276e-37	74
BP	GO:1902579	multi-organism localization	74/4548	180/66781	1.4276e-37	74
BP	GO:0060055	angiogenesis involved in wound healing	81/4548	216/66781	1.43878e-37	81
BP	GO:0046349	amino sugar biosynthetic process	77/4548	196/66781	2.07207e-37	77
BP	GO:0030195	negative regulation of blood coagulation	83/4548	228/66781	2.31356e-37	83
BP	GO:1900047	negative regulation of hemostasis	83/4548	228/66781	2.31356e-37	83
BP	GO:0038123	toll-like receptor TLR1:TLR2 signaling pathway	51/4548	83/66781	3.66632e-37	51
BP	GO:0042495	detection of triacyl bacterial lipopeptide	51/4548	83/66781	3.66632e-37	51
BP	GO:0071725	response to triacyl bacterial lipopeptide	51/4548	83/66781	3.66632e-37	51
BP	GO:0071727	cellular response to triacyl bacterial lipopeptide	51/4548	83/66781	3.66632e-37	51
BP	GO:0007158	neuron cell-cell adhesion	90/4548	269/66781	4.24771e-37	90
BP	GO:1902337	regulation of apoptotic process involved in morphogenesis	102/4548	342/66781	5.29032e-37	102
BP	GO:0070423	nucleotide-binding oligomerization domain containing signaling pathway	113/4548	414/66781	6.76545e-37	113
BP	GO:0045745	positive regulation of G protein-coupled receptor signaling pathway	94/4548	295/66781	9.43018e-37	94
BP	GO:0048548	regulation of pinocytosis	56/4548	103/66781	9.82982e-37	56
BP	GO:0071455	cellular response to hyperoxia	56/4548	103/66781	9.82982e-37	56
BP	GO:0098911	regulation of ventricular cardiac muscle cell action potential	56/4548	104/66781	1.9691e-36	56
BP	GO:1903044	protein localization to membrane raft	56/4548	104/66781	1.9691e-36	56
BP	GO:0050819	negative regulation of coagulation	83/4548	235/66781	2.97412e-36	83
BP	GO:0038166	angiotensin-activated signaling pathway	56/4548	105/66781	3.90151e-36	56
BP	GO:0086065	cell communication involved in cardiac conduction	83/4548	236/66781	4.24173e-36	83
BP	GO:0035872	nucleotide-binding domain, leucine rich repeat containing receptor signaling pathway	113/4548	422/66781	4.63765e-36	113
BP	GO:0007340	acrosome reaction	78/4548	209/66781	4.63765e-36	78
BP	GO:1904778	positive regulation of protein localization to cell cortex	70/4548	169/66781	7.21542e-36	70
BP	GO:0021853	cerebral cortex GABAergic interneuron migration	50/4548	83/66781	7.21542e-36	50
BP	GO:0042496	detection of diacyl bacterial lipopeptide	50/4548	83/66781	7.21542e-36	50
BP	GO:1904936	interneuron migration	50/4548	83/66781	7.21542e-36	50
BP	GO:1903069	regulation of ER-associated ubiquitin-dependent protein catabolic process	56/4548	107/66781	1.45581e-35	56
BP	GO:0045161	neuronal ion channel clustering	64/4548	142/66781	1.61081e-35	64
BP	GO:0008362	chitin-based embryonic cuticle biosynthetic process	75/4548	197/66781	2.14246e-35	75
BP	GO:0021894	cerebral cortex GABAergic interneuron development	50/4548	85/66781	3.70531e-35	50
BP	GO:0003096	renal sodium ion transport	48/4548	78/66781	4.38406e-35	48
BP	GO:0043330	response to exogenous dsRNA	112/4548	427/66781	7.36835e-35	112
BP	GO:0001408	guanine nucleotide transport	30/4548	30/66781	1.1132e-34	30
BP	GO:0051615	histamine uptake	30/4548	30/66781	1.1132e-34	30
BP	GO:0070729	cyclic nucleotide transport	30/4548	30/66781	1.1132e-34	30
BP	GO:0070731	cGMP transport	30/4548	30/66781	1.1132e-34	30
BP	GO:1903716	guanine transmembrane transport	30/4548	30/66781	1.1132e-34	30
BP	GO:1903790	guanine nucleotide transmembrane transport	30/4548	30/66781	1.1132e-34	30
BP	GO:0045163	clustering of voltage-gated potassium channels	38/4548	48/66781	1.59933e-34	38
BP	GO:0060167	regulation of adenosine receptor signaling pathway	38/4548	48/66781	1.59933e-34	38
BP	GO:0061099	negative regulation of protein tyrosine kinase activity	77/4548	213/66781	1.62435e-34	77
BP	GO:0042494	detection of bacterial lipoprotein	51/4548	91/66781	1.9923e-34	51
BP	GO:0070340	detection of bacterial lipopeptide	51/4548	91/66781	1.9923e-34	51
BP	GO:0021682	nerve maturation	58/4548	120/66781	2.33606e-34	58
BP	GO:0097628	distal tip cell migration	89/4548	285/66781	4.07561e-34	89
BP	GO:1903354	regulation of distal tip cell migration	89/4548	285/66781	4.07561e-34	89
BP	GO:0033483	gas homeostasis	58/4548	121/66781	4.13539e-34	58
BP	GO:0042532	negative regulation of tyrosine phosphorylation of STAT protein	82/4548	244/66781	4.55239e-34	82
BP	GO:0051350	negative regulation of lyase activity	61/4548	135/66781	5.41941e-34	61
BP	GO:0034139	regulation of toll-like receptor 3 signaling pathway	56/4548	113/66781	6.06047e-34	56
BP	GO:0021830	interneuron migration from the subpallium to the cortex	50/4548	89/66781	7.52122e-34	50
BP	GO:0038124	toll-like receptor TLR6:TLR2 signaling pathway	50/4548	89/66781	7.52122e-34	50
BP	GO:0071724	response to diacyl bacterial lipopeptide	50/4548	89/66781	7.52122e-34	50
BP	GO:0071726	cellular response to diacyl bacterial lipopeptide	50/4548	89/66781	7.52122e-34	50
BP	GO:2000048	negative regulation of cell-cell adhesion mediated by cadherin	53/4548	101/66781	8.25727e-34	53
BP	GO:0031048	heterochromatin assembly by small RNA	41/4548	58/66781	8.61579e-34	41
BP	GO:0016540	protein autoprocessing	75/4548	209/66781	2.07615e-33	75
BP	GO:0034134	toll-like receptor 2 signaling pathway	66/4548	162/66781	2.25472e-33	66
BP	GO:0015851	nucleobase transport	39/4548	53/66781	2.78635e-33	39
BP	GO:1901264	carbohydrate derivative transport	109/4548	423/66781	3.08787e-33	109
BP	GO:0021826	substrate-independent telencephalic tangential migration	50/4548	91/66781	3.16928e-33	50
BP	GO:0021843	substrate-independent telencephalic tangential interneuron migration	50/4548	91/66781	3.16928e-33	50
BP	GO:0010803	regulation of tumor necrosis factor-mediated signaling pathway	116/4548	474/66781	4.51339e-33	116
BP	GO:0030194	positive regulation of blood coagulation	75/4548	212/66781	6.11014e-33	75
BP	GO:1900048	positive regulation of hemostasis	75/4548	212/66781	6.11014e-33	75
BP	GO:0032769	negative regulation of monooxygenase activity	56/4548	117/66781	6.12827e-33	56
BP	GO:0031279	regulation of cyclase activity	91/4548	309/66781	1.11336e-32	91
BP	GO:0021895	cerebral cortex neuron differentiation	68/4548	176/66781	1.13555e-32	68
BP	GO:0032493	response to bacterial lipoprotein	51/4548	97/66781	1.23618e-32	51
BP	GO:0070339	response to bacterial lipopeptide	51/4548	97/66781	1.23618e-32	51
BP	GO:0071220	cellular response to bacterial lipoprotein	51/4548	97/66781	1.23618e-32	51
BP	GO:0071221	cellular response to bacterial lipopeptide	51/4548	97/66781	1.23618e-32	51
BP	GO:1904776	regulation of protein localization to cell cortex	70/4548	187/66781	1.3563e-32	70
BP	GO:0070293	renal absorption	52/4548	102/66781	2.18557e-32	52
BP	GO:0034137	positive regulation of toll-like receptor 2 signaling pathway	50/4548	94/66781	2.4815e-32	50
BP	GO:0032413	negative regulation of ion transmembrane transporter activity	98/4548	358/66781	2.83816e-32	98
BP	GO:0016045	detection of bacterium	62/4548	148/66781	2.99223e-32	62
BP	GO:0050820	positive regulation of coagulation	75/4548	218/66781	5.01393e-32	75
BP	GO:1904063	negative regulation of cation transmembrane transport	98/4548	361/66781	5.92728e-32	98
BP	GO:0080154	regulation of fertilization	92/4548	322/66781	6.47176e-32	92
BP	GO:0034136	negative regulation of toll-like receptor 2 signaling pathway	49/4548	92/66781	9.69885e-32	49
BP	GO:0051339	regulation of lyase activity	91/4548	318/66781	1.23444e-31	91
BP	GO:0001973	G protein-coupled adenosine receptor signaling pathway	45/4548	77/66781	1.34145e-31	45
BP	GO:0035588	G protein-coupled purinergic receptor signaling pathway	45/4548	77/66781	1.34145e-31	45
BP	GO:0060439	trachea morphogenesis	75/4548	221/66781	1.38883e-31	75
BP	GO:0086064	cell communication by electrical coupling involved in cardiac conduction	56/4548	123/66781	1.60249e-31	56
BP	GO:0060561	apoptotic process involved in morphogenesis	107/4548	428/66781	1.94031e-31	107
BP	GO:0032410	negative regulation of transporter activity	98/4548	366/66781	1.95278e-31	98
BP	GO:0021680	cerebellar Purkinje cell layer development	77/4548	234/66781	2.22756e-31	77
BP	GO:1901381	positive regulation of potassium ion transmembrane transport	58/4548	133/66781	2.25121e-31	58
BP	GO:0050732	negative regulation of peptidyl-tyrosine phosphorylation	103/4548	401/66781	2.36109e-31	103
BP	GO:0060159	regulation of dopamine receptor signaling pathway	56/4548	124/66781	2.66949e-31	56
BP	GO:0050901	leukocyte tethering or rolling	62/4548	153/66781	2.81566e-31	62
BP	GO:0032655	regulation of interleukin-12 production	95/4548	349/66781	4.08071e-31	95
BP	GO:0010660	regulation of muscle cell apoptotic process	111/4548	462/66781	5.96937e-31	111
BP	GO:0010524	positive regulation of calcium ion transport into cytosol	89/4548	313/66781	9.6476e-31	89
BP	GO:0007339	binding of sperm to zona pellucida	79/4548	251/66781	1.11132e-30	79
BP	GO:0033137	negative regulation of peptidyl-serine phosphorylation	59/4548	142/66781	1.64361e-30	59
BP	GO:0032727	positive regulation of interferon-alpha production	81/4548	265/66781	1.91286e-30	81
BP	GO:0010657	muscle cell apoptotic process	111/4548	469/66781	2.43948e-30	111
BP	GO:0006030	chitin metabolic process	77/4548	242/66781	2.79189e-30	77
BP	GO:0015854	guanine transport	30/4548	34/66781	3.05308e-30	30
BP	GO:0061756	leukocyte adhesion to vascular endothelial cell	62/4548	159/66781	3.72036e-30	62
BP	GO:0098543	detection of other organism	69/4548	197/66781	4.26902e-30	69
BP	GO:0007250	activation of NF-kappaB-inducing kinase activity	77/4548	244/66781	5.13477e-30	77
BP	GO:0032615	interleukin-12 production	95/4548	360/66781	5.6653e-30	95
BP	GO:1903428	positive regulation of reactive oxygen species biosynthetic process	102/4548	415/66781	2.30034e-29	102
BP	GO:0010644	cell communication by electrical coupling	56/4548	134/66781	3.68949e-29	56
BP	GO:0022617	extracellular matrix disassembly	97/4548	382/66781	3.73785e-29	97
BP	GO:0035590	purinergic nucleotide receptor signaling pathway	45/4548	85/66781	4.43154e-29	45
BP	GO:0032607	interferon-alpha production	81/4548	281/66781	1.6894e-28	81
BP	GO:0032647	regulation of interferon-alpha production	81/4548	281/66781	1.6894e-28	81
BP	GO:0031294	lymphocyte costimulation	64/4548	180/66781	2.11285e-28	64
BP	GO:0031295	T cell costimulation	64/4548	180/66781	2.11285e-28	64
BP	GO:0021892	cerebral cortex GABAergic interneuron differentiation	50/4548	110/66781	3.36033e-28	50
BP	GO:0032735	positive regulation of interleukin-12 production	77/4548	259/66781	4.1996e-28	77
BP	GO:0044331	cell-cell adhesion mediated by cadherin	77/4548	259/66781	4.1996e-28	77
BP	GO:0010765	positive regulation of sodium ion transport	57/4548	145/66781	5.23787e-28	57
BP	GO:0031953	negative regulation of protein autophosphorylation	59/4548	157/66781	9.98394e-28	59
BP	GO:2000811	negative regulation of anoikis	64/4548	185/66781	1.26532e-27	64
BP	GO:0048085	adult chitin-containing cuticle pigmentation	84/4548	310/66781	1.85098e-27	84
BP	GO:0036295	cellular response to increased oxygen levels	56/4548	143/66781	1.97678e-27	56
BP	GO:0007312	oocyte nucleus migration involved in oocyte dorsal/ventral axis specification	46/4548	96/66781	2.9681e-27	46
BP	GO:0045019	negative regulation of nitric oxide biosynthetic process	56/4548	144/66781	2.99154e-27	56
BP	GO:1904406	negative regulation of nitric oxide metabolic process	56/4548	144/66781	2.99154e-27	56
BP	GO:1900227	positive regulation of NLRP3 inflammasome complex assembly	56/4548	145/66781	4.53705e-27	56
BP	GO:2000253	positive regulation of feeding behavior	51/4548	120/66781	4.72373e-27	51
BP	GO:0034343	type III interferon production	53/4548	130/66781	5.09057e-27	53
BP	GO:0034344	regulation of type III interferon production	53/4548	130/66781	5.09057e-27	53
BP	GO:0034122	negative regulation of toll-like receptor signaling pathway	91/4548	364/66781	7.16344e-27	91
BP	GO:1901018	positive regulation of potassium ion transmembrane transporter activity	44/4548	89/66781	7.84319e-27	44
BP	GO:0035159	regulation of tube length, open tracheal system	87/4548	337/66781	8.67547e-27	87
BP	GO:0006856	eye pigment precursor transport	30/4548	39/66781	8.94007e-27	30
BP	GO:1904823	purine nucleobase transmembrane transport	30/4548	39/66781	8.94007e-27	30
BP	GO:1904294	positive regulation of ERAD pathway	56/4548	147/66781	1.00765e-26	56
BP	GO:0034135	regulation of toll-like receptor 2 signaling pathway	50/4548	117/66781	1.10984e-26	50
BP	GO:0061045	negative regulation of wound healing	83/4548	312/66781	1.47014e-26	83
BP	GO:0007593	chitin-based cuticle sclerotization	84/4548	320/66781	1.95444e-26	84
BP	GO:1900027	regulation of ruffle assembly	59/4548	168/66781	6.20488e-26	59
BP	GO:2000047	regulation of cell-cell adhesion mediated by cadherin	53/4548	136/66781	6.79427e-26	53
BP	GO:0043268	positive regulation of potassium ion transport	58/4548	163/66781	7.53693e-26	58
BP	GO:0001554	luteolysis	44/4548	93/66781	7.94948e-26	44
BP	GO:0021885	forebrain cell migration	106/4548	489/66781	1.07089e-25	106
BP	GO:0044546	NLRP3 inflammasome complex assembly	56/4548	154/66781	1.55315e-25	56
BP	GO:1900225	regulation of NLRP3 inflammasome complex assembly	56/4548	154/66781	1.55315e-25	56
BP	GO:0009595	detection of biotic stimulus	76/4548	275/66781	1.58039e-25	76
BP	GO:0019747	regulation of isoprenoid metabolic process	35/4548	58/66781	1.94785e-25	35
BP	GO:0015791	polyol transport	46/4548	104/66781	2.1362e-25	46
BP	GO:0032490	detection of molecule of bacterial origin	67/4548	219/66781	2.26718e-25	67
BP	GO:0001774	microglial cell activation	80/4548	304/66781	2.67969e-25	80
BP	GO:0098581	detection of external biotic stimulus	69/4548	235/66781	6.20515e-25	69
BP	GO:2000209	regulation of anoikis	64/4548	205/66781	8.19009e-25	64
BP	GO:0060857	establishment of glial blood-brain barrier	58/4548	170/66781	8.93005e-25	58
BP	GO:0060355	positive regulation of cell adhesion molecule production	59/4548	176/66781	9.77489e-25	59
BP	GO:0006863	purine nucleobase transport	30/4548	43/66781	1.10387e-24	30
BP	GO:0035036	sperm-egg recognition	79/4548	305/66781	1.64355e-24	79
BP	GO:0009597	detection of virus	53/4548	144/66781	1.65407e-24	53
BP	GO:1901071	glucosamine-containing compound metabolic process	82/4548	328/66781	2.62769e-24	82
BP	GO:0048067	cuticle pigmentation	84/4548	343/66781	3.12528e-24	84
BP	GO:0032648	regulation of interferon-beta production	93/4548	410/66781	3.86781e-24	93
BP	GO:1904385	cellular response to angiotensin	56/4548	163/66781	3.99119e-24	56
BP	GO:0051899	membrane depolarization	94/4548	418/66781	4.20445e-24	94
BP	GO:0046426	negative regulation of receptor signaling pathway via JAK-STAT	90/4548	389/66781	4.93522e-24	90
BP	GO:1904893	negative regulation of receptor signaling pathway via STAT	90/4548	389/66781	4.93522e-24	90
BP	GO:0045429	positive regulation of nitric oxide biosynthetic process	82/4548	331/66781	4.93522e-24	82
BP	GO:1904407	positive regulation of nitric oxide metabolic process	82/4548	331/66781	4.93522e-24	82
BP	GO:1903361	protein localization to basolateral plasma membrane	56/4548	164/66781	5.56325e-24	56
BP	GO:0009988	cell-cell recognition	83/4548	340/66781	7.31597e-24	83
BP	GO:0006203	dGTP catabolic process	34/4548	59/66781	8.09896e-24	34
BP	GO:0046070	dGTP metabolic process	34/4548	59/66781	8.09896e-24	34
BP	GO:0032414	positive regulation of ion transmembrane transporter activity	88/4548	377/66781	8.36665e-24	88
BP	GO:0060353	regulation of cell adhesion molecule production	59/4548	183/66781	9.27415e-24	59
BP	GO:0097154	GABAergic neuron differentiation	50/4548	133/66781	1.15492e-23	50
BP	GO:0060993	kidney morphogenesis	102/4548	487/66781	1.44615e-23	102
BP	GO:0034138	toll-like receptor 3 signaling pathway	79/4548	315/66781	1.47912e-23	79
BP	GO:2000535	regulation of entry of bacterium into host cell	56/4548	167/66781	1.51851e-23	56
BP	GO:0007212	dopamine receptor signaling pathway	83/4548	344/66781	1.64599e-23	83
BP	GO:0021884	forebrain neuron development	71/4548	262/66781	2.24975e-23	71
BP	GO:0050881	musculoskeletal movement	87/4548	376/66781	2.8528e-23	87
BP	GO:0034766	negative regulation of ion transmembrane transport	98/4548	460/66781	2.98683e-23	98
BP	GO:1990776	response to angiotensin	59/4548	187/66781	3.18179e-23	59
BP	GO:0010353	response to trehalose	26/4548	34/66781	3.38346e-23	26
BP	GO:0090673	endothelial cell-matrix adhesion	26/4548	34/66781	3.38346e-23	26
BP	GO:1903358	regulation of Golgi organization	44/4548	105/66781	3.48004e-23	44
BP	GO:0072697	protein localization to cell cortex	70/4548	259/66781	5.46625e-23	70
BP	GO:0031293	membrane protein intracellular domain proteolysis	53/4548	154/66781	6.14581e-23	53
BP	GO:0045761	regulation of adenylate cyclase activity	62/4548	208/66781	6.74422e-23	62
BP	GO:0050879	multicellular organismal movement	87/4548	382/66781	8.80458e-23	87
BP	GO:0032536	regulation of cell projection size	39/4548	84/66781	1.24129e-22	39
BP	GO:0061900	glial cell activation	81/4548	340/66781	1.36253e-22	81
BP	GO:0097178	ruffle assembly	59/4548	192/66781	1.41226e-22	59
BP	GO:0033692	cellular polysaccharide biosynthetic process	84/4548	363/66781	1.65035e-22	84
BP	GO:0051354	negative regulation of oxidoreductase activity	56/4548	175/66781	1.98475e-22	56
BP	GO:0046836	glycolipid transport	35/4548	68/66781	2.71566e-22	35
BP	GO:0072019	proximal convoluted tubule development	26/4548	36/66781	4.00802e-22	26
BP	GO:0140052	cellular response to oxidised low-density lipoprotein particle stimulus	56/4548	178/66781	5.0211e-22	56
BP	GO:0009217	purine deoxyribonucleoside triphosphate catabolic process	34/4548	65/66781	5.61708e-22	34
BP	GO:0035386	regulation of Roundabout signaling pathway	20/4548	21/66781	6.19883e-22	20
BP	GO:0051089	constitutive protein ectodomain proteolysis	20/4548	21/66781	6.19883e-22	20
BP	GO:0039534	negative regulation of MDA-5 signaling pathway	23/4548	28/66781	6.89432e-22	23
BP	GO:1903350	response to dopamine	97/4548	472/66781	7.65766e-22	97
BP	GO:1903351	cellular response to dopamine	97/4548	472/66781	7.65766e-22	97
BP	GO:0051702	biological process involved in interaction with symbiont	91/4548	425/66781	8.04174e-22	91
BP	GO:0003354	negative regulation of cilium movement	32/4548	58/66781	1.10047e-21	32
BP	GO:1901318	negative regulation of flagellated sperm motility	32/4548	58/66781	1.10047e-21	32
BP	GO:1902020	negative regulation of cilium-dependent cell motility	32/4548	58/66781	1.10047e-21	32
BP	GO:0050892	intestinal absorption	78/4548	329/66781	1.16779e-21	78
BP	GO:0002026	regulation of the force of heart contraction	56/4548	182/66781	1.63615e-21	56
BP	GO:0072017	distal tubule development	39/4548	89/66781	1.6423e-21	39
BP	GO:0015798	myo-inositol transport	32/4548	59/66781	2.2243e-21	32
BP	GO:0051661	maintenance of centrosome location	44/4548	115/66781	2.64699e-21	44
BP	GO:0001960	negative regulation of cytokine-mediated signaling pathway	86/4548	395/66781	3.58411e-21	86
BP	GO:0150076	neuroinflammatory response	81/4548	358/66781	4.31306e-21	81
BP	GO:0051663	oocyte nucleus localization involved in oocyte dorsal/ventral axis specification	46/4548	127/66781	4.40064e-21	46
BP	GO:0050904	diapedesis	40/4548	96/66781	4.65911e-21	40
BP	GO:0030514	negative regulation of BMP signaling pathway	89/4548	420/66781	4.76372e-21	89
BP	GO:0060438	trachea development	75/4548	317/66781	8.30366e-21	75
BP	GO:0071529	cementum mineralization	19/4548	20/66781	8.30366e-21	19
BP	GO:0032411	positive regulation of transporter activity	88/4548	416/66781	9.04504e-21	88
BP	GO:1900017	positive regulation of cytokine production involved in inflammatory response	56/4548	188/66781	9.10347e-21	56
BP	GO:0045670	regulation of osteoclast differentiation	90/4548	433/66781	1.10501e-20	90
BP	GO:0008542	visual learning	91/4548	443/66781	1.53691e-20	91
BP	GO:0072236	metanephric loop of Henle development	27/4548	43/66781	1.75344e-20	27
BP	GO:1905607	negative regulation of presynapse assembly	27/4548	43/66781	1.75344e-20	27
BP	GO:0060761	negative regulation of response to cytokine stimulus	86/4548	405/66781	1.96262e-20	86
BP	GO:0009155	purine deoxyribonucleotide catabolic process	34/4548	71/66781	2.13995e-20	34
BP	GO:0072156	distal tubule morphogenesis	26/4548	40/66781	2.57653e-20	26
BP	GO:0006040	amino sugar metabolic process	82/4548	376/66781	2.76736e-20	82
BP	GO:0060084	synaptic transmission involved in micturition	35/4548	76/66781	2.84897e-20	35
BP	GO:0032717	negative regulation of interleukin-8 production	49/4548	150/66781	3.48086e-20	49
BP	GO:0010656	negative regulation of muscle cell apoptotic process	68/4548	275/66781	4.58422e-20	68
BP	GO:0051851	modulation by host of symbiont process	82/4548	379/66781	4.64794e-20	82
BP	GO:0009204	deoxyribonucleoside triphosphate catabolic process	35/4548	77/66781	4.83346e-20	35
BP	GO:0010812	negative regulation of cell-substrate adhesion	80/4548	366/66781	7.07138e-20	80
BP	GO:0043276	anoikis	64/4548	250/66781	8.89769e-20	64
BP	GO:0071549	cellular response to dexamethasone stimulus	64/4548	252/66781	1.39289e-19	64
BP	GO:0009146	purine nucleoside triphosphate catabolic process	34/4548	75/66781	1.90681e-19	34
BP	GO:0046011	regulation of oskar mRNA translation	39/4548	100/66781	2.45158e-19	39
BP	GO:0035234	ectopic germ cell programmed cell death	42/4548	116/66781	2.50426e-19	42
BP	GO:0016325	oocyte microtubule cytoskeleton organization	65/4548	265/66781	5.05207e-19	65
BP	GO:0022010	central nervous system myelination	41/4548	113/66781	6.32344e-19	41
BP	GO:0032728	positive regulation of interferon-beta production	70/4548	303/66781	7.01513e-19	70
BP	GO:0055094	response to lipoprotein particle	69/4548	296/66781	7.5504e-19	69
BP	GO:0046061	dATP catabolic process	24/4548	37/66781	8.86978e-19	24
BP	GO:0048854	brain morphogenesis	74/4548	335/66781	9.98137e-19	74
BP	GO:0010954	positive regulation of protein processing	48/4548	155/66781	1.04393e-18	48
BP	GO:2001206	positive regulation of osteoclast development	23/4548	34/66781	1.1951e-18	23
BP	GO:1903774	positive regulation of viral budding via host ESCRT complex	21/4548	28/66781	1.3998e-18	21
BP	GO:2000395	regulation of ubiquitin-dependent endocytosis	21/4548	28/66781	1.3998e-18	21
BP	GO:2000397	positive regulation of ubiquitin-dependent endocytosis	21/4548	28/66781	1.3998e-18	21
BP	GO:0007301	female germline ring canal formation	37/4548	94/66781	1.48457e-18	37
BP	GO:1904707	positive regulation of vascular associated smooth muscle cell proliferation	43/4548	127/66781	1.70729e-18	43
BP	GO:0002251	organ or tissue specific immune response	49/4548	163/66781	1.76197e-18	49
BP	GO:0002385	mucosal immune response	49/4548	163/66781	1.76197e-18	49
BP	GO:0040003	chitin-based cuticle development	86/4548	434/66781	1.93518e-18	86
BP	GO:0060856	establishment of blood-brain barrier	58/4548	224/66781	2.88441e-18	58
BP	GO:0022029	telencephalon cell migration	90/4548	473/66781	4.60077e-18	90
BP	GO:0048278	vesicle docking	71/4548	322/66781	5.77397e-18	71
BP	GO:0008049	male courtship behavior	75/4548	353/66781	5.8508e-18	75
BP	GO:1903319	positive regulation of protein maturation	48/4548	161/66781	5.8508e-18	48
BP	GO:0019099	female germ-line sex determination	32/4548	73/66781	8.00297e-18	32
BP	GO:0050907	detection of chemical stimulus involved in sensory perception	66/4548	287/66781	9.41054e-18	66
BP	GO:0031952	regulation of protein autophosphorylation	60/4548	244/66781	1.07399e-17	60
BP	GO:1902260	negative regulation of delayed rectifier potassium channel activity	29/4548	60/66781	1.14402e-17	29
BP	GO:0042001	hermaphrodite somatic sex determination	24/4548	40/66781	1.2166e-17	24
BP	GO:0042004	feminization of hermaphrodite soma	24/4548	40/66781	1.2166e-17	24
BP	GO:0032604	granulocyte macrophage colony-stimulating factor production	34/4548	84/66781	1.41427e-17	34
BP	GO:0032645	regulation of granulocyte macrophage colony-stimulating factor production	34/4548	84/66781	1.41427e-17	34
BP	GO:0032725	positive regulation of granulocyte macrophage colony-stimulating factor production	34/4548	84/66781	1.41427e-17	34
BP	GO:0016266	O-glycan processing	46/4548	152/66781	1.54475e-17	46
BP	GO:0051657	maintenance of organelle location	44/4548	140/66781	1.65142e-17	44
BP	GO:1903427	negative regulation of reactive oxygen species biosynthetic process	56/4548	218/66781	1.66115e-17	56
BP	GO:1902259	regulation of delayed rectifier potassium channel activity	29/4548	61/66781	1.99815e-17	29
BP	GO:0007443	Malpighian tubule morphogenesis	82/4548	418/66781	2.32518e-17	82
BP	GO:0032291	axon ensheathment in central nervous system	41/4548	125/66781	4.03441e-17	41
BP	GO:0006833	water transport	30/4548	67/66781	4.37907e-17	30
BP	GO:1904292	regulation of ERAD pathway	56/4548	223/66781	5.03455e-17	56
BP	GO:0019217	regulation of fatty acid metabolic process	89/4548	485/66781	7.42092e-17	89
BP	GO:0010663	positive regulation of striated muscle cell apoptotic process	43/4548	139/66781	7.55974e-17	43
BP	GO:0010666	positive regulation of cardiac muscle cell apoptotic process	43/4548	139/66781	7.55974e-17	43
BP	GO:0048741	skeletal muscle fiber development	63/4548	276/66781	7.91335e-17	63
BP	GO:0090281	negative regulation of calcium ion import	32/4548	78/66781	8.38973e-17	32
BP	GO:0035635	entry of bacterium into host cell	56/4548	226/66781	9.53533e-17	56
BP	GO:1902108	regulation of mitochondrial membrane permeability involved in apoptotic process	56/4548	226/66781	9.53533e-17	56
BP	GO:0072070	loop of Henle development	27/4548	55/66781	9.79259e-17	27
BP	GO:0048619	embryonic hindgut morphogenesis	82/4548	429/66781	1.13503e-16	82
BP	GO:0014904	myotube cell development	63/4548	278/66781	1.14048e-16	63
BP	GO:0015842	aminergic neurotransmitter loading into synaptic vesicle	30/4548	69/66781	1.18029e-16	30
BP	GO:0043654	recognition of apoptotic cell	40/4548	123/66781	1.3823e-16	40
BP	GO:0046167	glycerol-3-phosphate biosynthetic process	19/4548	26/66781	1.55059e-16	19
BP	GO:0035499	carnosine biosynthetic process	16/4548	18/66781	1.60806e-16	16
BP	GO:1903779	regulation of cardiac conduction	56/4548	229/66781	1.77922e-16	56
BP	GO:0015865	purine nucleotide transport	30/4548	70/66781	1.90229e-16	30
BP	GO:0015868	purine ribonucleotide transport	30/4548	70/66781	1.90229e-16	30
BP	GO:0072530	purine-containing compound transmembrane transport	30/4548	70/66781	1.90229e-16	30
BP	GO:0018008	N-terminal peptidyl-glycine N-myristoylation	14/4548	14/66781	2.56883e-16	14
BP	GO:0060454	positive regulation of gastric acid secretion	14/4548	14/66781	2.56883e-16	14
BP	GO:0098914	membrane repolarization during atrial cardiac muscle cell action potential	27/4548	57/66781	3.04872e-16	27
BP	GO:0099624	atrial cardiac muscle cell membrane repolarization	27/4548	57/66781	3.04872e-16	27
BP	GO:0071402	cellular response to lipoprotein particle stimulus	69/4548	330/66781	3.08127e-16	69
BP	GO:0071709	membrane assembly	69/4548	331/66781	3.62793e-16	69
BP	GO:0050916	sensory perception of sweet taste	26/4548	53/66781	3.80728e-16	26
BP	GO:0016338	calcium-independent cell-cell adhesion via plasma membrane cell-adhesion molecules	32/4548	82/66781	4.65075e-16	32
BP	GO:0001845	phagolysosome assembly	48/4548	178/66781	4.73425e-16	48
BP	GO:0045123	cellular extravasation	83/4548	448/66781	4.77935e-16	83
BP	GO:0009143	nucleoside triphosphate catabolic process	35/4548	99/66781	6.58151e-16	35
BP	GO:0007191	adenylate cyclase-activating dopamine receptor signaling pathway	26/4548	54/66781	6.79472e-16	26
BP	GO:1990403	embryonic brain development	42/4548	141/66781	7.78794e-16	42
BP	GO:1904646	cellular response to amyloid-beta	57/4548	246/66781	1.23669e-15	57
BP	GO:0090279	regulation of calcium ion import	46/4548	169/66781	1.36985e-15	46
BP	GO:0009215	purine deoxyribonucleoside triphosphate metabolic process	34/4548	96/66781	1.65948e-15	34
BP	GO:0039533	regulation of MDA-5 signaling pathway	23/4548	43/66781	1.9064e-15	23
BP	GO:0034383	low-density lipoprotein particle clearance	48/4548	184/66781	1.9508e-15	48
BP	GO:1903863	P granule assembly	33/4548	91/66781	1.99055e-15	33
BP	GO:0048662	negative regulation of smooth muscle cell proliferation	56/4548	242/66781	2.36653e-15	56
BP	GO:0032366	intracellular sterol transport	45/4548	165/66781	2.61378e-15	45
BP	GO:0032367	intracellular cholesterol transport	45/4548	165/66781	2.61378e-15	45
BP	GO:0006907	pinocytosis	56/4548	243/66781	2.85513e-15	56
BP	GO:1901317	regulation of flagellated sperm motility	33/4548	92/66781	2.87188e-15	33
BP	GO:0030725	germline ring canal formation	37/4548	115/66781	2.95845e-15	37
BP	GO:0043063	intercellular bridge organization	37/4548	115/66781	2.95845e-15	37
BP	GO:0002931	response to ischemia	63/4548	297/66781	3.16191e-15	63
BP	GO:0031534	minus-end directed microtubule sliding	14/4548	15/66781	3.42358e-15	14
BP	GO:0001581	detection of chemical stimulus involved in sensory perception of sour taste	13/4548	13/66781	3.46446e-15	13
BP	GO:0006478	peptidyl-tyrosine sulfation	13/4548	13/66781	3.46446e-15	13
BP	GO:0030185	nitric oxide transport	13/4548	13/66781	3.46446e-15	13
BP	GO:0031587	positive regulation of inositol 1,4,5-trisphosphate-sensitive calcium-release channel activity	13/4548	13/66781	3.46446e-15	13
BP	GO:0061441	renal artery morphogenesis	13/4548	13/66781	3.46446e-15	13
BP	GO:0072020	proximal straight tubule development	13/4548	13/66781	3.46446e-15	13
BP	GO:0072022	descending thin limb development	13/4548	13/66781	3.46446e-15	13
BP	GO:0072032	proximal convoluted tubule segment 2 development	13/4548	13/66781	3.46446e-15	13
BP	GO:0072055	renal cortex development	13/4548	13/66781	3.46446e-15	13
BP	GO:0072059	cortical collecting duct development	13/4548	13/66781	3.46446e-15	13
BP	GO:0072214	metanephric cortex development	13/4548	13/66781	3.46446e-15	13
BP	GO:0072219	metanephric cortical collecting duct development	13/4548	13/66781	3.46446e-15	13
BP	GO:0072220	metanephric descending thin limb development	13/4548	13/66781	3.46446e-15	13
BP	GO:0072230	metanephric proximal straight tubule development	13/4548	13/66781	3.46446e-15	13
BP	GO:0072232	metanephric proximal convoluted tubule segment 2 development	13/4548	13/66781	3.46446e-15	13
BP	GO:0090152	establishment of protein localization to mitochondrial membrane involved in mitochondrial fission	13/4548	13/66781	3.46446e-15	13
BP	GO:0097702	response to oscillatory fluid shear stress	13/4548	13/66781	3.46446e-15	13
BP	GO:0097704	cellular response to oscillatory fluid shear stress	13/4548	13/66781	3.46446e-15	13
BP	GO:0060009	Sertoli cell development	44/4548	160/66781	3.74665e-15	44
BP	GO:2001244	positive regulation of intrinsic apoptotic signaling pathway	69/4548	347/66781	4.24141e-15	69
BP	GO:0030952	establishment or maintenance of cytoskeleton polarity	78/4548	423/66781	4.82071e-15	78
BP	GO:0071677	positive regulation of mononuclear cell migration	54/4548	232/66781	5.6706e-15	54
BP	GO:1903772	regulation of viral budding via host ESCRT complex	21/4548	37/66781	6.82878e-15	21
BP	GO:1905898	positive regulation of response to endoplasmic reticulum stress	56/4548	250/66781	1.01257e-14	56
BP	GO:0031529	ruffle organization	59/4548	274/66781	1.21692e-14	59
BP	GO:0070294	renal sodium ion absorption	25/4548	55/66781	1.33094e-14	25
BP	GO:0030512	negative regulation of transforming growth factor beta receptor signaling pathway	74/4548	397/66781	1.42208e-14	74
BP	GO:0009151	purine deoxyribonucleotide metabolic process	34/4548	103/66781	1.75493e-14	34
BP	GO:0006910	phagocytosis, recognition	65/4548	325/66781	2.10078e-14	65
BP	GO:0045450	bicoid mRNA localization	35/4548	110/66781	2.48001e-14	35
BP	GO:0001937	negative regulation of endothelial cell proliferation	56/4548	256/66781	2.96217e-14	56
BP	GO:0043032	positive regulation of macrophage activation	56/4548	256/66781	2.96217e-14	56
BP	GO:0031284	positive regulation of guanylate cyclase activity	29/4548	77/66781	3.48126e-14	29
BP	GO:1903845	negative regulation of cellular response to transforming growth factor beta stimulus	74/4548	405/66781	4.14443e-14	74
BP	GO:0050432	catecholamine secretion	67/4548	346/66781	4.15254e-14	67
BP	GO:0071971	extracellular exosome assembly	21/4548	40/66781	5.55206e-14	21
BP	GO:1903551	regulation of extracellular exosome assembly	21/4548	40/66781	5.55206e-14	21
BP	GO:0021872	forebrain generation of neurons	79/4548	451/66781	5.69987e-14	79
BP	GO:0015696	ammonium transport	72/4548	392/66781	7.13345e-14	72
BP	GO:0006727	ommochrome biosynthetic process	42/4548	159/66781	7.4629e-14	42
BP	GO:0008055	ocellus pigment biosynthetic process	42/4548	159/66781	7.4629e-14	42
BP	GO:0033060	ocellus pigmentation	42/4548	159/66781	7.4629e-14	42
BP	GO:0046152	ommochrome metabolic process	42/4548	159/66781	7.4629e-14	42
BP	GO:0046158	ocellus pigment metabolic process	42/4548	159/66781	7.4629e-14	42
BP	GO:0060073	micturition	35/4548	114/66781	8.17137e-14	35
BP	GO:0039532	negative regulation of viral-induced cytoplasmic pattern recognition receptor signaling pathway	24/4548	54/66781	8.63101e-14	24
BP	GO:0039530	MDA-5 signaling pathway	27/4548	69/66781	9.44223e-14	27
BP	GO:0048710	regulation of astrocyte differentiation	40/4548	147/66781	1.05505e-13	40
BP	GO:0007619	courtship behavior	76/4548	430/66781	1.08746e-13	76
BP	GO:0007436	larval salivary gland morphogenesis	35/4548	116/66781	1.45589e-13	35
BP	GO:0048072	compound eye pigmentation	42/4548	162/66781	1.48843e-13	42
BP	GO:0018900	dichloromethane metabolic process	16/4548	23/66781	1.57389e-13	16
BP	GO:0016339	calcium-dependent cell-cell adhesion via plasma membrane cell adhesion molecules	57/4548	274/66781	1.63465e-13	57
BP	GO:1901224	positive regulation of NIK/NF-kappaB signaling	80/4548	471/66781	2.11774e-13	80
BP	GO:0030951	establishment or maintenance of microtubule cytoskeleton polarity	65/4548	341/66781	2.15682e-13	65
BP	GO:0010665	regulation of cardiac muscle cell apoptotic process	52/4548	237/66781	2.27352e-13	52
BP	GO:1901679	nucleotide transmembrane transport	30/4548	88/66781	2.57487e-13	30
BP	GO:0042116	macrophage activation	81/4548	482/66781	2.65576e-13	81
BP	GO:0030857	negative regulation of epithelial cell differentiation	56/4548	270/66781	3.08078e-13	56
BP	GO:0002755	MyD88-dependent toll-like receptor signaling pathway	62/4548	319/66781	3.27064e-13	62
BP	GO:1903012	positive regulation of bone development	23/4548	52/66781	3.34618e-13	23
BP	GO:0050909	sensory perception of taste	51/4548	232/66781	3.61941e-13	51
BP	GO:0006862	nucleotide transport	30/4548	90/66781	5.03712e-13	30
BP	GO:1901550	regulation of endothelial cell development	11/4548	11/66781	6.88724e-13	11
BP	GO:1903140	regulation of establishment of endothelial barrier	11/4548	11/66781	6.88724e-13	11
BP	GO:0051608	histamine transport	31/4548	97/66781	7.19099e-13	31
BP	GO:0010659	cardiac muscle cell apoptotic process	52/4548	244/66781	7.58686e-13	52
BP	GO:0007310	oocyte dorsal/ventral axis specification	59/4548	301/66781	8.74194e-13	59
BP	GO:1904645	response to amyloid-beta	58/4548	293/66781	8.98307e-13	58
BP	GO:1905606	regulation of presynapse assembly	30/4548	92/66781	9.62477e-13	30
BP	GO:0035498	carnosine metabolic process	16/4548	25/66781	1.11176e-12	16
BP	GO:0035333	Notch receptor processing, ligand-dependent	20/4548	41/66781	1.38396e-12	20
BP	GO:0072208	metanephric smooth muscle tissue development	13/4548	16/66781	1.4442e-12	13
BP	GO:0070493	thrombin-activated receptor signaling pathway	28/4548	82/66781	1.63497e-12	28
BP	GO:0002028	regulation of sodium ion transport	57/4548	289/66781	1.6738e-12	57
BP	GO:1903223	positive regulation of oxidative stress-induced neuron death	56/4548	281/66781	1.71203e-12	56
BP	GO:0010845	positive regulation of reciprocal meiotic recombination	14/4548	19/66781	1.77302e-12	14
BP	GO:0046902	regulation of mitochondrial membrane permeability	56/4548	282/66781	1.9886e-12	56
BP	GO:0021879	forebrain neuron differentiation	71/4548	410/66781	2.01755e-12	71
BP	GO:0042219	cellular modified amino acid catabolic process	39/4548	153/66781	2.06601e-12	39
BP	GO:0002534	cytokine production involved in inflammatory response	56/4548	283/66781	2.30001e-12	56
BP	GO:1900015	regulation of cytokine production involved in inflammatory response	56/4548	283/66781	2.30001e-12	56
BP	GO:0035011	melanotic encapsulation of foreign target	51/4548	243/66781	2.34312e-12	51
BP	GO:0007157	heterophilic cell-cell adhesion via plasma membrane cell adhesion molecules	66/4548	368/66781	2.52145e-12	66
BP	GO:0060008	Sertoli cell differentiation	44/4548	190/66781	2.56571e-12	44
BP	GO:0030237	female sex determination	32/4548	108/66781	2.95979e-12	32
BP	GO:0046060	dATP metabolic process	24/4548	62/66781	3.24945e-12	24
BP	GO:0071385	cellular response to glucocorticoid stimulus	64/4548	353/66781	3.37668e-12	64
BP	GO:0071872	cellular response to epinephrine stimulus	26/4548	73/66781	3.56147e-12	26
BP	GO:0044091	membrane biogenesis	69/4548	398/66781	3.97007e-12	69
BP	GO:0060711	labyrinthine layer development	53/4548	263/66781	4.4435e-12	53
BP	GO:0007538	primary sex determination	41/4548	171/66781	4.58448e-12	41
BP	GO:0010662	regulation of striated muscle cell apoptotic process	52/4548	256/66781	5.23122e-12	52
BP	GO:0006499	N-terminal protein myristoylation	14/4548	20/66781	5.3613e-12	14
BP	GO:0018201	peptidyl-glycine modification	14/4548	20/66781	5.3613e-12	14
BP	GO:0018377	protein myristoylation	14/4548	20/66781	5.3613e-12	14
BP	GO:0015871	choline transport	27/4548	80/66781	5.68002e-12	27
BP	GO:0007020	microtubule nucleation	45/4548	202/66781	5.88017e-12	45
BP	GO:0015881	creatine transmembrane transport	30/4548	98/66781	5.88019e-12	30
BP	GO:0031282	regulation of guanylate cyclase activity	29/4548	92/66781	6.04386e-12	29
BP	GO:0097090	presynaptic membrane organization	45/4548	203/66781	7.02357e-12	45
BP	GO:0001951	intestinal D-glucose absorption	20/4548	44/66781	7.05112e-12	20
BP	GO:0061320	pericardial nephrocyte differentiation	24/4548	64/66781	7.15262e-12	24
BP	GO:0048168	regulation of neuronal synaptic plasticity	65/4548	368/66781	7.40382e-12	65
BP	GO:2001204	regulation of osteoclast development	23/4548	59/66781	7.94472e-12	23
BP	GO:0071548	response to dexamethasone	64/4548	360/66781	8.10223e-12	64
BP	GO:0007595	lactation	68/4548	396/66781	8.86346e-12	68
BP	GO:0035640	exploration behavior	59/4548	318/66781	9.28636e-12	59
BP	GO:0072014	proximal tubule development	27/4548	82/66781	1.08881e-11	27
BP	GO:0038034	signal transduction in absence of ligand	62/4548	345/66781	1.09167e-11	62
BP	GO:0097192	extrinsic apoptotic signaling pathway in absence of ligand	62/4548	345/66781	1.09167e-11	62
BP	GO:0046511	sphinganine biosynthetic process	16/4548	28/66781	1.26855e-11	16
BP	GO:0032837	distributive segregation	14/4548	21/66781	1.46289e-11	14
BP	GO:0072382	minus-end-directed vesicle transport along microtubule	14/4548	21/66781	1.46289e-11	14
BP	GO:0050911	detection of chemical stimulus involved in sensory perception of smell	41/4548	177/66781	1.46569e-11	41
BP	GO:0010658	striated muscle cell apoptotic process	52/4548	263/66781	1.49146e-11	52
BP	GO:1901076	positive regulation of engulfment of apoptotic cell	38/4548	157/66781	2.14253e-11	38
BP	GO:0050999	regulation of nitric-oxide synthase activity	60/4548	333/66781	2.15236e-11	60
BP	GO:0045806	negative regulation of endocytosis	58/4548	317/66781	2.52461e-11	58
BP	GO:0030422	production of siRNA involved in RNA interference	33/4548	123/66781	2.58082e-11	33
BP	GO:0046386	deoxyribose phosphate catabolic process	35/4548	137/66781	2.77661e-11	35
BP	GO:0007252	I-kappaB phosphorylation	48/4548	236/66781	3.42399e-11	48
BP	GO:0097623	potassium ion export across plasma membrane	14/4548	22/66781	3.71457e-11	14
BP	GO:0090038	negative regulation of protein kinase C signaling	26/4548	80/66781	3.77127e-11	26
BP	GO:0060456	positive regulation of digestive system process	27/4548	86/66781	3.78448e-11	27
BP	GO:0072080	nephron tubule development	71/4548	437/66781	4.16793e-11	71
BP	GO:0072078	nephron tubule morphogenesis	58/4548	321/66781	4.22231e-11	58
BP	GO:0072088	nephron epithelium morphogenesis	58/4548	321/66781	4.22231e-11	58
BP	GO:0060760	positive regulation of response to cytokine stimulus	69/4548	420/66781	4.81028e-11	69
BP	GO:0030812	negative regulation of nucleotide catabolic process	28/4548	93/66781	4.8297e-11	28
BP	GO:0033603	positive regulation of dopamine secretion	28/4548	93/66781	4.8297e-11	28
BP	GO:0045820	negative regulation of glycolytic process	28/4548	93/66781	4.8297e-11	28
BP	GO:1904705	regulation of vascular associated smooth muscle cell proliferation	43/4548	199/66781	5.04899e-11	43
BP	GO:0042197	halogenated hydrocarbon metabolic process	16/4548	30/66781	5.13326e-11	16
BP	GO:0015793	glycerol transport	13/4548	19/66781	5.1515e-11	13
BP	GO:0031585	regulation of inositol 1,4,5-trisphosphate-sensitive calcium-release channel activity	13/4548	19/66781	5.1515e-11	13
BP	GO:0035377	transepithelial water transport	13/4548	19/66781	5.1515e-11	13
BP	GO:0035378	carbon dioxide transmembrane transport	13/4548	19/66781	5.1515e-11	13
BP	GO:0070295	renal water absorption	13/4548	19/66781	5.1515e-11	13
BP	GO:0071288	cellular response to mercury ion	13/4548	19/66781	5.1515e-11	13
BP	GO:0071464	cellular response to hydrostatic pressure	13/4548	19/66781	5.1515e-11	13
BP	GO:0021696	cerebellar cortex morphogenesis	44/4548	207/66781	5.1757e-11	44
BP	GO:0060713	labyrinthine layer morphogenesis	35/4548	140/66781	5.21271e-11	35
BP	GO:0002371	dendritic cell cytokine production	34/4548	133/66781	5.21271e-11	34
BP	GO:0002730	regulation of dendritic cell cytokine production	34/4548	133/66781	5.21271e-11	34
BP	GO:0035095	behavioral response to nicotine	39/4548	170/66781	6.36992e-11	39
BP	GO:0001656	metanephros development	66/4548	397/66781	7.60477e-11	66
BP	GO:0046717	acid secretion	76/4548	490/66781	7.79203e-11	76
BP	GO:0098700	neurotransmitter loading into synaptic vesicle	30/4548	108/66781	8.50064e-11	30
BP	GO:0006498	N-terminal protein lipidation	14/4548	23/66781	8.50064e-11	14
BP	GO:0072021	ascending thin limb development	14/4548	23/66781	8.50064e-11	14
BP	GO:0072218	metanephric ascending thin limb development	14/4548	23/66781	8.50064e-11	14
BP	GO:0007413	axonal fasciculation	63/4548	371/66781	8.51081e-11	63
BP	GO:0106030	neuron projection fasciculation	63/4548	371/66781	8.51081e-11	63
BP	GO:1990874	vascular associated smooth muscle cell proliferation	43/4548	203/66781	9.71828e-11	43
BP	GO:0009200	deoxyribonucleoside triphosphate metabolic process	35/4548	143/66781	9.78217e-11	35
BP	GO:0050433	regulation of catecholamine secretion	58/4548	328/66781	9.9203e-11	58
BP	GO:0090382	phagosome maturation	48/4548	244/66781	1.11593e-10	48
BP	GO:0072028	nephron morphogenesis	58/4548	329/66781	1.12161e-10	58
BP	GO:0010661	positive regulation of muscle cell apoptotic process	43/4548	204/66781	1.14195e-10	43
BP	GO:0009264	deoxyribonucleotide catabolic process	35/4548	144/66781	1.19701e-10	35
BP	GO:0033605	positive regulation of catecholamine secretion	35/4548	144/66781	1.19701e-10	35
BP	GO:2000403	positive regulation of lymphocyte migration	42/4548	197/66781	1.30863e-10	42
BP	GO:0072229	metanephric proximal convoluted tubule development	13/4548	20/66781	1.33187e-10	13
BP	GO:0008292	acetylcholine biosynthetic process	28/4548	97/66781	1.40444e-10	28
BP	GO:1900620	acetate ester biosynthetic process	28/4548	97/66781	1.40444e-10	28
BP	GO:0035385	Roundabout signaling pathway	23/4548	67/66781	1.55509e-10	23
BP	GO:0038109	Kit signaling pathway	21/4548	56/66781	1.57934e-10	21
BP	GO:1901642	nucleoside transmembrane transport	25/4548	79/66781	1.69791e-10	25
BP	GO:0021796	cerebral cortex regionalization	18/4548	41/66781	1.70417e-10	18
BP	GO:0060669	embryonic placenta morphogenesis	35/4548	146/66781	1.78889e-10	35
BP	GO:0003366	cell-matrix adhesion involved in ameboidal cell migration	19/4548	46/66781	1.80684e-10	19
BP	GO:1990771	clathrin-dependent extracellular exosome endocytosis	19/4548	46/66781	1.80684e-10	19
BP	GO:0007542	primary sex determination, germ-line	32/4548	125/66781	1.89522e-10	32
BP	GO:1903209	positive regulation of oxidative stress-induced cell death	56/4548	316/66781	1.9321e-10	56
BP	GO:0071384	cellular response to corticosteroid stimulus	64/4548	388/66781	2.05075e-10	64
BP	GO:0071871	response to epinephrine	26/4548	86/66781	2.1844e-10	26
BP	GO:0095500	acetylcholine receptor signaling pathway	42/4548	201/66781	2.50105e-10	42
BP	GO:1903831	signal transduction involved in cellular response to ammonium ion	42/4548	201/66781	2.50105e-10	42
BP	GO:1905144	response to acetylcholine	42/4548	201/66781	2.50105e-10	42
BP	GO:1905145	cellular response to acetylcholine	42/4548	201/66781	2.50105e-10	42
BP	GO:1903524	positive regulation of blood circulation	73/4548	474/66781	2.54945e-10	73
BP	GO:0045907	positive regulation of vasoconstriction	56/4548	319/66781	2.78348e-10	56
BP	GO:1903236	regulation of leukocyte tethering or rolling	19/4548	47/66781	2.78907e-10	19
BP	GO:1903238	positive regulation of leukocyte tethering or rolling	19/4548	47/66781	2.78907e-10	19
BP	GO:0042044	fluid transport	42/4548	202/66781	2.92921e-10	42
BP	GO:0097069	cellular response to thyroxine stimulus	23/4548	69/66781	2.99081e-10	23
BP	GO:1904387	cellular response to L-phenylalanine derivative	23/4548	69/66781	2.99081e-10	23
BP	GO:0046878	positive regulation of saliva secretion	13/4548	21/66781	3.15833e-10	13
BP	GO:0072234	metanephric nephron tubule development	27/4548	94/66781	3.42198e-10	27
BP	GO:0072488	ammonium transmembrane transport	40/4548	188/66781	3.89227e-10	40
BP	GO:0034113	heterotypic cell-cell adhesion	46/4548	237/66781	4.35048e-10	46
BP	GO:0045117	azole transmembrane transport	31/4548	122/66781	4.50609e-10	31
BP	GO:1990926	short-term synaptic potentiation	10/4548	12/66781	4.80254e-10	10
BP	GO:0051937	catecholamine transport	67/4548	424/66781	4.86136e-10	67
BP	GO:0043030	regulation of macrophage activation	56/4548	324/66781	5.05191e-10	56
BP	GO:0043652	engulfment of apoptotic cell	58/4548	342/66781	5.13996e-10	58
BP	GO:0032365	intracellular lipid transport	45/4548	230/66781	5.19132e-10	45
BP	GO:0060330	regulation of response to interferon-gamma	39/4548	182/66781	5.23034e-10	39
BP	GO:0060334	regulation of interferon-gamma-mediated signaling pathway	39/4548	182/66781	5.23034e-10	39
BP	GO:0015858	nucleoside transport	25/4548	83/66781	5.37134e-10	25
BP	GO:0045162	clustering of voltage-gated sodium channels	23/4548	71/66781	5.65116e-10	23
BP	GO:0072170	metanephric tubule development	27/4548	96/66781	5.70933e-10	27
BP	GO:0090559	regulation of membrane permeability	56/4548	326/66781	6.35869e-10	56
BP	GO:0006072	glycerol-3-phosphate metabolic process	19/4548	49/66781	6.41831e-10	19
BP	GO:2000427	positive regulation of apoptotic cell clearance	38/4548	176/66781	7.0414e-10	38
BP	GO:0034608	vulval location	13/4548	22/66781	7.05212e-10	13
BP	GO:0051971	positive regulation of transmission of nerve impulse	36/4548	161/66781	7.43365e-10	36
BP	GO:0043536	positive regulation of blood vessel endothelial cell migration	65/4548	411/66781	8.60984e-10	65
BP	GO:0001892	embryonic placenta development	67/4548	430/66781	8.78921e-10	67
BP	GO:0061724	lipophagy	16/4548	35/66781	9.18186e-10	16
BP	GO:1904502	regulation of lipophagy	16/4548	35/66781	9.18186e-10	16
BP	GO:1904504	positive regulation of lipophagy	16/4548	35/66781	9.18186e-10	16
BP	GO:0008050	female courtship behavior	21/4548	61/66781	9.57012e-10	21
BP	GO:0038028	insulin receptor signaling pathway via phosphatidylinositol 3-kinase	21/4548	61/66781	9.57012e-10	21
BP	GO:0018993	somatic sex determination	32/4548	133/66781	1.00909e-09	32
BP	GO:0016584	nucleosome positioning	22/4548	67/66781	1.02699e-09	22
BP	GO:0140131	positive regulation of lymphocyte chemotaxis	23/4548	73/66781	1.03739e-09	23
BP	GO:0003381	epithelial cell morphogenesis involved in gastrulation	31/4548	126/66781	1.04189e-09	31
BP	GO:0003384	apical constriction involved in gastrulation	31/4548	126/66781	1.04189e-09	31
BP	GO:0007302	nurse cell nucleus anchoring	9/4548	10/66781	1.09321e-09	9
BP	GO:0015882	L-ascorbic acid transmembrane transport	9/4548	10/66781	1.09321e-09	9
BP	GO:0032065	maintenance of protein location in cell cortex	9/4548	10/66781	1.09321e-09	9
BP	GO:0070904	transepithelial L-ascorbic acid transport	9/4548	10/66781	1.09321e-09	9
BP	GO:0071444	cellular response to pheromone	9/4548	10/66781	1.09321e-09	9
BP	GO:0060295	regulation of cilium movement involved in cell motility	33/4548	141/66781	1.14644e-09	33
BP	GO:1902019	regulation of cilium-dependent cell motility	33/4548	141/66781	1.14644e-09	33
BP	GO:0086013	membrane repolarization during cardiac muscle cell action potential	27/4548	99/66781	1.18595e-09	27
BP	GO:1903010	regulation of bone development	31/4548	127/66781	1.2728e-09	31
BP	GO:0060674	placenta blood vessel development	34/4548	149/66781	1.27828e-09	34
BP	GO:0036215	response to stem cell factor	21/4548	62/66781	1.32287e-09	21
BP	GO:0036216	cellular response to stem cell factor stimulus	21/4548	62/66781	1.32287e-09	21
BP	GO:2000406	positive regulation of T cell migration	39/4548	188/66781	1.37213e-09	39
BP	GO:0033326	cerebrospinal fluid secretion	14/4548	27/66781	1.42709e-09	14
BP	GO:0060372	regulation of atrial cardiac muscle cell membrane repolarization	14/4548	27/66781	1.42709e-09	14
BP	GO:0072194	kidney smooth muscle tissue development	13/4548	23/66781	1.4606e-09	13
BP	GO:0010596	negative regulation of endothelial cell migration	57/4548	344/66781	1.73141e-09	57
BP	GO:0098926	postsynaptic signal transduction	42/4548	214/66781	1.79753e-09	42
BP	GO:0003383	apical constriction	40/4548	198/66781	1.87561e-09	40
BP	GO:0002175	protein localization to paranode region of axon	22/4548	69/66781	1.89061e-09	22
BP	GO:0086014	atrial cardiac muscle cell action potential	27/4548	101/66781	1.90015e-09	27
BP	GO:0086026	atrial cardiac muscle cell to AV node cell signaling	27/4548	101/66781	1.90015e-09	27
BP	GO:0086066	atrial cardiac muscle cell to AV node cell communication	27/4548	101/66781	1.90015e-09	27
BP	GO:0045571	negative regulation of imaginal disc growth	21/4548	64/66781	2.54424e-09	21
BP	GO:1903356	positive regulation of distal tip cell migration	38/4548	184/66781	2.57593e-09	38
BP	GO:0072385	minus-end-directed organelle transport along microtubule	14/4548	28/66781	2.63138e-09	14
BP	GO:0098915	membrane repolarization during ventricular cardiac muscle cell action potential	14/4548	28/66781	2.63138e-09	14
BP	GO:0032768	regulation of monooxygenase activity	60/4548	376/66781	2.75603e-09	60
BP	GO:1904994	regulation of leukocyte adhesion to vascular endothelial cell	19/4548	53/66781	2.92429e-09	19
BP	GO:1904996	positive regulation of leukocyte adhesion to vascular endothelial cell	19/4548	53/66781	2.92429e-09	19
BP	GO:0035160	maintenance of epithelial integrity, open tracheal system	35/4548	162/66781	3.32497e-09	35
BP	GO:0034356	NAD biosynthesis via nicotinamide riboside salvage pathway	21/4548	65/66781	3.4751e-09	21
BP	GO:0035426	extracellular matrix-cell signaling	21/4548	65/66781	3.4751e-09	21
BP	GO:0016057	regulation of membrane potential in photoreceptor cell	27/4548	104/66781	3.81241e-09	27
BP	GO:0035262	gonad morphogenesis	58/4548	361/66781	3.98698e-09	58
BP	GO:0021772	olfactory bulb development	48/4548	271/66781	4.04638e-09	48
BP	GO:0021988	olfactory lobe development	48/4548	271/66781	4.04638e-09	48
BP	GO:0050912	detection of chemical stimulus involved in sensory perception of taste	25/4548	91/66781	4.30628e-09	25
BP	GO:0035509	negative regulation of myosin-light-chain-phosphatase activity	11/4548	17/66781	4.3273e-09	11
BP	GO:0060710	chorio-allantoic fusion	22/4548	72/66781	4.58805e-09	22
BP	GO:0035771	interleukin-4-mediated signaling pathway	32/4548	141/66781	4.61679e-09	32
BP	GO:0006311	meiotic gene conversion	14/4548	29/66781	4.6671e-09	14
BP	GO:0072237	metanephric proximal tubule development	14/4548	29/66781	4.6671e-09	14
BP	GO:0033007	negative regulation of mast cell activation involved in immune response	21/4548	66/66781	4.70092e-09	21
BP	GO:0055093	response to hyperoxia	56/4548	345/66781	5.13758e-09	56
BP	GO:0014046	dopamine secretion	38/4548	189/66781	5.55744e-09	38
BP	GO:0014059	regulation of dopamine secretion	38/4548	189/66781	5.55744e-09	38
BP	GO:2001170	negative regulation of ATP biosynthetic process	28/4548	113/66781	5.8665e-09	28
BP	GO:0052646	alditol phosphate metabolic process	19/4548	55/66781	5.8902e-09	19
BP	GO:0006471	protein ADP-ribosylation	50/4548	292/66781	5.99596e-09	50
BP	GO:0033004	negative regulation of mast cell activation	21/4548	67/66781	6.33275e-09	21
BP	GO:2000056	regulation of Wnt signaling pathway involved in digestive tract morphogenesis	21/4548	67/66781	6.33275e-09	21
BP	GO:2000057	negative regulation of Wnt signaling pathway involved in digestive tract morphogenesis	21/4548	67/66781	6.33275e-09	21
BP	GO:0031507	heterochromatin assembly	51/4548	302/66781	6.74585e-09	51
BP	GO:1900409	positive regulation of cellular response to oxidative stress	56/4548	348/66781	7.01151e-09	56
BP	GO:1901623	regulation of lymphocyte chemotaxis	23/4548	80/66781	7.2349e-09	23
BP	GO:0007097	nuclear migration	61/4548	396/66781	7.83708e-09	61
BP	GO:0045639	positive regulation of myeloid cell differentiation	62/4548	406/66781	8.20409e-09	62
BP	GO:1904377	positive regulation of protein localization to cell periphery	71/4548	494/66781	8.58517e-09	71
BP	GO:0006667	sphinganine metabolic process	16/4548	40/66781	9.36325e-09	16
BP	GO:0000132	establishment of mitotic spindle orientation	66/4548	446/66781	9.38475e-09	66
BP	GO:0042476	odontogenesis	69/4548	476/66781	9.94581e-09	69
BP	GO:1903347	negative regulation of bicellular tight junction assembly	11/4548	18/66781	1.01187e-08	11
BP	GO:0003127	detection of nodal flow	13/4548	26/66781	1.02652e-08	13
BP	GO:0035010	encapsulation of foreign target	51/4548	306/66781	1.05525e-08	51
BP	GO:2000508	regulation of dendritic cell chemotaxis	12/4548	22/66781	1.14161e-08	12
BP	GO:2000510	positive regulation of dendritic cell chemotaxis	12/4548	22/66781	1.14161e-08	12
BP	GO:0014047	glutamate secretion	41/4548	219/66781	1.1574e-08	41
BP	GO:0106001	intestinal hexose absorption	20/4548	63/66781	1.16944e-08	20
BP	GO:0071675	regulation of mononuclear cell migration	56/4548	354/66781	1.29562e-08	56
BP	GO:0038095	Fc-epsilon receptor signaling pathway	41/4548	220/66781	1.3244e-08	41
BP	GO:1903671	negative regulation of sprouting angiogenesis	30/4548	132/66781	1.38354e-08	30
BP	GO:0070086	ubiquitin-dependent endocytosis	21/4548	70/66781	1.50297e-08	21
BP	GO:1901074	regulation of engulfment of apoptotic cell	38/4548	196/66781	1.55279e-08	38
BP	GO:0036035	osteoclast development	23/4548	83/66781	1.55279e-08	23
BP	GO:0010819	regulation of T cell chemotaxis	20/4548	64/66781	1.57605e-08	20
BP	GO:0010820	positive regulation of T cell chemotaxis	20/4548	64/66781	1.57605e-08	20
BP	GO:0030913	paranodal junction assembly	22/4548	77/66781	1.77992e-08	22
BP	GO:0006477	protein sulfation	13/4548	27/66781	1.81859e-08	13
BP	GO:0072284	metanephric S-shaped body morphogenesis	13/4548	27/66781	1.81859e-08	13
BP	GO:0006956	complement activation	28/4548	119/66781	1.95871e-08	28
BP	GO:0045672	positive regulation of osteoclast differentiation	30/4548	134/66781	1.98751e-08	30
BP	GO:0061625	glycolytic process through fructose-1-phosphate	11/4548	19/66781	2.19827e-08	11
BP	GO:0072235	metanephric distal tubule development	14/4548	32/66781	2.21514e-08	14
BP	GO:0061032	visceral serous pericardium development	22/4548	78/66781	2.29961e-08	22
BP	GO:0001958	endochondral ossification	28/4548	120/66781	2.37153e-08	28
BP	GO:0036075	replacement ossification	28/4548	120/66781	2.37153e-08	28
BP	GO:0072243	metanephric nephron epithelium development	27/4548	113/66781	2.52841e-08	27
BP	GO:0007175	negative regulation of epidermal growth factor-activated receptor activity	21/4548	72/66781	2.58652e-08	21
BP	GO:1900195	positive regulation of oocyte maturation	26/4548	106/66781	2.63497e-08	26
BP	GO:0006977	DNA damage response, signal transduction by p53 class mediator resulting in cell cycle arrest	69/4548	488/66781	2.6935e-08	69
BP	GO:0070509	calcium ion import	69/4548	488/66781	2.6935e-08	69
BP	GO:0075733	intracellular transport of virus	18/4548	54/66781	2.8583e-08	18
BP	GO:0009751	response to salicylic acid	16/4548	43/66781	3.11018e-08	16
BP	GO:0030723	ovarian fusome organization	26/4548	107/66781	3.23575e-08	26
BP	GO:0033619	membrane protein proteolysis	68/4548	481/66781	3.44379e-08	68
BP	GO:0010520	regulation of reciprocal meiotic recombination	14/4548	33/66781	3.54791e-08	14
BP	GO:0072207	metanephric epithelium development	27/4548	115/66781	3.74099e-08	27
BP	GO:0048243	norepinephrine secretion	29/4548	130/66781	3.77336e-08	29
BP	GO:0006561	proline biosynthetic process	12/4548	24/66781	4.02872e-08	12
BP	GO:0097068	response to thyroxine	23/4548	87/66781	4.03637e-08	23
BP	GO:0030719	P granule organization	33/4548	162/66781	4.2533e-08	33
BP	GO:0035641	locomotory exploration behavior	37/4548	195/66781	4.33462e-08	37
BP	GO:0086019	cell-cell signaling involved in cardiac conduction	27/4548	116/66781	4.52719e-08	27
BP	GO:0043525	positive regulation of neuron apoptotic process	62/4548	425/66781	4.5574e-08	62
BP	GO:0006383	transcription by RNA polymerase III	50/4548	311/66781	4.80119e-08	50
BP	GO:0042074	cell migration involved in gastrulation	52/4548	330/66781	4.98312e-08	52
BP	GO:0006493	protein O-linked glycosylation	56/4548	368/66781	5.03745e-08	56
BP	GO:0050915	sensory perception of sour taste	13/4548	29/66781	5.21723e-08	13
BP	GO:0072177	mesonephric duct development	14/4548	34/66781	5.56354e-08	14
BP	GO:0051926	negative regulation of calcium ion transport	45/4548	267/66781	5.7631e-08	45
BP	GO:0019227	neuronal action potential propagation	22/4548	82/66781	6.11111e-08	22
BP	GO:0098870	action potential propagation	22/4548	82/66781	6.11111e-08	22
BP	GO:0007300	ovarian nurse cell to oocyte transport	47/4548	287/66781	7.06683e-08	47
BP	GO:0008291	acetylcholine metabolic process	28/4548	126/66781	7.16674e-08	28
BP	GO:1900619	acetate ester metabolic process	28/4548	126/66781	7.16674e-08	28
BP	GO:0034154	toll-like receptor 7 signaling pathway	17/4548	51/66781	7.16945e-08	17
BP	GO:0072337	modified amino acid transport	39/4548	216/66781	7.31165e-08	39
BP	GO:0033006	regulation of mast cell activation involved in immune response	29/4548	134/66781	7.55844e-08	29
BP	GO:0043304	regulation of mast cell degranulation	29/4548	134/66781	7.55844e-08	29
BP	GO:0015844	monoamine transport	68/4548	491/66781	7.61927e-08	68
BP	GO:0014053	negative regulation of gamma-aminobutyric acid secretion	14/4548	35/66781	8.55548e-08	14
BP	GO:0035822	gene conversion	14/4548	35/66781	8.55548e-08	14
BP	GO:0006516	glycoprotein catabolic process	26/4548	112/66781	8.61826e-08	26
BP	GO:0006686	sphingomyelin biosynthetic process	16/4548	46/66781	9.2048e-08	16
BP	GO:2001271	negative regulation of cysteine-type endopeptidase activity involved in execution phase of apoptosis	27/4548	120/66781	9.49401e-08	27
BP	GO:0030809	negative regulation of nucleotide biosynthetic process	28/4548	128/66781	1.01478e-07	28
BP	GO:1900372	negative regulation of purine nucleotide biosynthetic process	28/4548	128/66781	1.01478e-07	28
BP	GO:0010818	T cell chemotaxis	20/4548	71/66781	1.06945e-07	20
BP	GO:0014063	negative regulation of serotonin secretion	12/4548	26/66781	1.22055e-07	12
BP	GO:0043496	regulation of protein homodimerization activity	35/4548	186/66781	1.26759e-07	35
BP	GO:0046628	positive regulation of insulin receptor signaling pathway	30/4548	145/66781	1.27156e-07	30
BP	GO:0061535	glutamate secretion, neurotransmission	17/4548	53/66781	1.34938e-07	17
BP	GO:0003097	renal water transport	13/4548	31/66781	1.34938e-07	13
BP	GO:0051599	response to hydrostatic pressure	13/4548	31/66781	1.34938e-07	13
BP	GO:0072239	metanephric glomerulus vasculature development	13/4548	31/66781	1.34938e-07	13
BP	GO:0034346	positive regulation of type III interferon production	20/4548	72/66781	1.3731e-07	20
BP	GO:0034285	response to disaccharide	43/4548	258/66781	1.59079e-07	43
BP	GO:1902884	positive regulation of response to oxidative stress	56/4548	381/66781	1.64369e-07	56
BP	GO:0015874	norepinephrine transport	29/4548	139/66781	1.73486e-07	29
BP	GO:0015739	sialic acid transport	10/4548	18/66781	1.75306e-07	10
BP	GO:1990927	calcium ion regulated lysosome exocytosis	10/4548	18/66781	1.75306e-07	10
BP	GO:0042117	monocyte activation	20/4548	73/66781	1.75794e-07	20
BP	GO:0060019	radial glial cell differentiation	26/4548	116/66781	1.80616e-07	26
BP	GO:0007530	sex determination	53/4548	353/66781	1.80779e-07	53
BP	GO:1904386	response to L-phenylalanine derivative	23/4548	94/66781	1.84908e-07	23
BP	GO:0044333	Wnt signaling pathway involved in digestive tract morphogenesis	21/4548	80/66781	1.85664e-07	21
BP	GO:2000425	regulation of apoptotic cell clearance	38/4548	215/66781	1.90382e-07	38
BP	GO:0021575	hindbrain morphogenesis	50/4548	325/66781	1.92933e-07	50
BP	GO:0140009	L-aspartate import across plasma membrane	8/4548	11/66781	1.95618e-07	8
BP	GO:0070633	transepithelial transport	34/4548	181/66781	2.00694e-07	34
BP	GO:0007342	fusion of sperm to egg plasma membrane involved in single fertilization	13/4548	32/66781	2.08665e-07	13
BP	GO:0009726	detection of endogenous stimulus	13/4548	32/66781	2.08665e-07	13
BP	GO:0046877	regulation of saliva secretion	13/4548	32/66781	2.08665e-07	13
BP	GO:0002381	immunoglobulin production involved in immunoglobulin-mediated immune response	41/4548	243/66781	2.22514e-07	41
BP	GO:0036296	response to increased oxygen levels	56/4548	385/66781	2.30964e-07	56
BP	GO:0035288	anterior head segmentation	17/4548	55/66781	2.43167e-07	17
BP	GO:0010919	regulation of inositol phosphate biosynthetic process	24/4548	103/66781	2.5924e-07	24
BP	GO:0060333	interferon-gamma-mediated signaling pathway	67/4548	497/66781	2.60217e-07	67
BP	GO:0021587	cerebellum morphogenesis	44/4548	272/66781	2.66161e-07	44
BP	GO:2000828	regulation of parathyroid hormone secretion	11/4548	23/66781	2.7764e-07	11
BP	GO:1903543	positive regulation of exosomal secretion	21/4548	82/66781	2.90122e-07	21
BP	GO:0090036	regulation of protein kinase C signaling	26/4548	119/66781	3.05259e-07	26
BP	GO:0060100	positive regulation of phagocytosis, engulfment	38/4548	219/66781	3.07364e-07	38
BP	GO:1905155	positive regulation of membrane invagination	38/4548	219/66781	3.07364e-07	38
BP	GO:2000404	regulation of T cell migration	39/4548	228/66781	3.10974e-07	39
BP	GO:2001270	regulation of cysteine-type endopeptidase activity involved in execution phase of apoptosis	27/4548	127/66781	3.16615e-07	27
BP	GO:0034606	response to hermaphrodite contact	13/4548	33/66781	3.17321e-07	13
BP	GO:0035502	metanephric part of ureteric bud development	13/4548	33/66781	3.17321e-07	13
BP	GO:0038155	interleukin-23-mediated signaling pathway	9/4548	15/66781	3.23959e-07	9
BP	GO:0050935	iridophore differentiation	9/4548	15/66781	3.23959e-07	9
BP	GO:0060399	positive regulation of growth hormone receptor signaling pathway	9/4548	15/66781	3.23959e-07	9
BP	GO:1904211	membrane protein proteolysis involved in retrograde protein transport, ER to cytosol	9/4548	15/66781	3.23959e-07	9
BP	GO:2001300	lipoxin metabolic process	9/4548	15/66781	3.23959e-07	9
BP	GO:2001301	lipoxin biosynthetic process	9/4548	15/66781	3.23959e-07	9
BP	GO:0014842	regulation of skeletal muscle satellite cell proliferation	16/4548	50/66781	3.31882e-07	16
BP	GO:0015701	bicarbonate transport	40/4548	238/66781	3.46459e-07	40
BP	GO:0072210	metanephric nephron development	30/4548	153/66781	4.23696e-07	30
BP	GO:0045478	fusome organization	26/4548	121/66781	4.2616e-07	26
BP	GO:1902216	positive regulation of interleukin-4-mediated signaling pathway	26/4548	121/66781	4.2616e-07	26
BP	GO:1902188	positive regulation of viral release from host cell	21/4548	84/66781	4.44088e-07	21
BP	GO:0050687	negative regulation of defense response to virus	24/4548	106/66781	4.48775e-07	24
BP	GO:0006751	glutathione catabolic process	16/4548	51/66781	4.48775e-07	16
BP	GO:0048047	mating behavior, sex discrimination	16/4548	51/66781	4.48775e-07	16
BP	GO:0060707	trophoblast giant cell differentiation	16/4548	51/66781	4.48775e-07	16
BP	GO:2000401	regulation of lymphocyte migration	42/4548	259/66781	4.67544e-07	42
BP	GO:0051458	corticotropin secretion	13/4548	34/66781	4.72093e-07	13
BP	GO:0055113	epiboly involved in gastrulation with mouth forming second	12/4548	29/66781	5.06408e-07	12
BP	GO:0014051	gamma-aminobutyric acid secretion	22/4548	92/66781	5.24291e-07	22
BP	GO:0006702	androgen biosynthetic process	21/4548	85/66781	5.46584e-07	21
BP	GO:0036005	response to macrophage colony-stimulating factor	29/4548	147/66781	5.83215e-07	29
BP	GO:0036006	cellular response to macrophage colony-stimulating factor stimulus	29/4548	147/66781	5.83215e-07	29
BP	GO:0035191	nuclear axial expansion	10/4548	20/66781	6.15768e-07	10
BP	GO:0051294	establishment of spindle orientation	66/4548	500/66781	6.78047e-07	66
BP	GO:0014048	regulation of glutamate secretion	25/4548	116/66781	6.78047e-07	25
BP	GO:0036015	response to interleukin-3	9/4548	16/66781	6.78047e-07	9
BP	GO:0036016	cellular response to interleukin-3	9/4548	16/66781	6.78047e-07	9
BP	GO:2000040	regulation of planar cell polarity pathway involved in axis elongation	9/4548	16/66781	6.78047e-07	9
BP	GO:0008103	oocyte microtubule cytoskeleton polarization	30/4548	157/66781	7.45686e-07	30
BP	GO:0022400	regulation of rhodopsin mediated signaling pathway	30/4548	157/66781	7.45686e-07	30
BP	GO:0035507	regulation of myosin-light-chain-phosphatase activity	11/4548	25/66781	7.70704e-07	11
BP	GO:0014050	negative regulation of glutamate secretion	14/4548	41/66781	8.04228e-07	14
BP	GO:0051012	microtubule sliding	14/4548	41/66781	8.04228e-07	14
BP	GO:0034127	regulation of MyD88-independent toll-like receptor signaling pathway	27/4548	133/66781	8.17483e-07	27
BP	GO:0034128	negative regulation of MyD88-independent toll-like receptor signaling pathway	27/4548	133/66781	8.17483e-07	27
BP	GO:0060732	positive regulation of inositol phosphate biosynthetic process	21/4548	87/66781	8.20708e-07	21
BP	GO:0051968	positive regulation of synaptic transmission, glutamatergic	39/4548	237/66781	8.42562e-07	39
BP	GO:0090074	negative regulation of protein homodimerization activity	19/4548	73/66781	8.44483e-07	19
BP	GO:0097527	necroptotic signaling pathway	20/4548	80/66781	8.4603e-07	20
BP	GO:0002279	mast cell activation involved in immune response	30/4548	158/66781	8.49794e-07	30
BP	GO:0043303	mast cell degranulation	30/4548	158/66781	8.49794e-07	30
BP	GO:0070102	interleukin-6-mediated signaling pathway	30/4548	158/66781	8.49794e-07	30
BP	GO:0046512	sphingosine biosynthetic process	16/4548	54/66781	1.05034e-06	16
BP	GO:0046520	sphingoid biosynthetic process	16/4548	54/66781	1.05034e-06	16
BP	GO:1903579	negative regulation of ATP metabolic process	28/4548	143/66781	1.07647e-06	28
BP	GO:1902214	regulation of interleukin-4-mediated signaling pathway	26/4548	127/66781	1.11914e-06	26
BP	GO:0015724	formate transport	15/4548	48/66781	1.11914e-06	15
BP	GO:1900371	regulation of purine nucleotide biosynthetic process	57/4548	415/66781	1.16455e-06	57
BP	GO:1903541	regulation of exosomal secretion	21/4548	89/66781	1.21892e-06	21
BP	GO:0034381	plasma lipoprotein particle clearance	49/4548	336/66781	1.24951e-06	49
BP	GO:1901741	positive regulation of myoblast fusion	20/4548	82/66781	1.28545e-06	20
BP	GO:0021978	telencephalon regionalization	18/4548	68/66781	1.29078e-06	18
BP	GO:0060031	mediolateral intercalation	9/4548	17/66781	1.31608e-06	9
BP	GO:1901648	regulation of actomyosin contractile ring localization	9/4548	17/66781	1.31608e-06	9
BP	GO:0097500	receptor localization to non-motile cilium	16/4548	55/66781	1.37149e-06	16
BP	GO:0036475	neuron death in response to oxidative stress	56/4548	408/66781	1.48225e-06	56
BP	GO:1903203	regulation of oxidative stress-induced neuron death	56/4548	408/66781	1.48225e-06	56
BP	GO:0061732	mitochondrial acetyl-CoA biosynthetic process from pyruvate	15/4548	49/66781	1.49355e-06	15
BP	GO:1900078	positive regulation of cellular response to insulin stimulus	36/4548	215/66781	1.50124e-06	36
BP	GO:0060453	regulation of gastric acid secretion	14/4548	43/66781	1.52507e-06	14
BP	GO:0060903	positive regulation of meiosis I	14/4548	43/66781	1.52507e-06	14
BP	GO:0051954	positive regulation of amine transport	47/4548	319/66781	1.55485e-06	47
BP	GO:0006726	eye pigment biosynthetic process	42/4548	271/66781	1.56173e-06	42
BP	GO:0016545	male courtship behavior, veined wing vibration	19/4548	76/66781	1.61656e-06	19
BP	GO:0045433	male courtship behavior, veined wing generated song production	19/4548	76/66781	1.61656e-06	19
BP	GO:0048065	male courtship behavior, veined wing extension	19/4548	76/66781	1.61656e-06	19
BP	GO:0042976	activation of Janus kinase activity	12/4548	32/66781	1.72273e-06	12
BP	GO:1901165	positive regulation of trophoblast cell migration	12/4548	32/66781	1.72273e-06	12
BP	GO:0033577	protein glycosylation in endoplasmic reticulum	10/4548	22/66781	1.80807e-06	10
BP	GO:0030808	regulation of nucleotide biosynthetic process	57/4548	421/66781	1.82295e-06	57
BP	GO:0035277	spiracle morphogenesis, open tracheal system	33/4548	190/66781	1.85119e-06	33
BP	GO:0010633	negative regulation of epithelial cell migration	59/4548	443/66781	2.02815e-06	59
BP	GO:0072583	clathrin-dependent endocytosis	55/4548	402/66781	2.02815e-06	55
BP	GO:0032480	negative regulation of type I interferon production	40/4548	255/66781	2.06709e-06	40
BP	GO:0032510	endosome to lysosome transport via multivesicular body sorting pathway	21/4548	92/66781	2.13734e-06	21
BP	GO:0002377	immunoglobulin production	53/4548	383/66781	2.23874e-06	53
BP	GO:0006547	histidine metabolic process	16/4548	57/66781	2.28245e-06	16
BP	GO:0006548	histidine catabolic process	16/4548	57/66781	2.28245e-06	16
BP	GO:0014841	skeletal muscle satellite cell proliferation	16/4548	57/66781	2.28245e-06	16
BP	GO:0052805	imidazole-containing compound catabolic process	16/4548	57/66781	2.28245e-06	16
BP	GO:0002168	instar larval development	61/4548	466/66781	2.37243e-06	61
BP	GO:0045035	sensory organ precursor cell division	31/4548	175/66781	2.53821e-06	31
BP	GO:0007294	germarium-derived oocyte fate determination	35/4548	211/66781	2.61425e-06	35
BP	GO:0009394	2'-deoxyribonucleotide metabolic process	35/4548	211/66781	2.61425e-06	35
BP	GO:0019692	deoxyribose phosphate metabolic process	35/4548	211/66781	2.61425e-06	35
BP	GO:0021775	smoothened signaling pathway involved in ventral spinal cord interneuron specification	8/4548	14/66781	2.62781e-06	8
BP	GO:0021776	smoothened signaling pathway involved in spinal cord motor neuron cell fate specification	8/4548	14/66781	2.62781e-06	8
BP	GO:0043585	nose morphogenesis	8/4548	14/66781	2.62781e-06	8
BP	GO:0060364	frontal suture morphogenesis	8/4548	14/66781	2.62781e-06	8
BP	GO:1901739	regulation of myoblast fusion	29/4548	158/66781	2.62828e-06	29
BP	GO:0048036	central complex development	22/4548	101/66781	2.71587e-06	22
BP	GO:0015015	heparan sulfate proteoglycan biosynthetic process, enzymatic modification	13/4548	39/66781	2.76187e-06	13
BP	GO:0021631	optic nerve morphogenesis	13/4548	39/66781	2.76187e-06	13
BP	GO:0048247	lymphocyte chemotaxis	23/4548	109/66781	2.80007e-06	23
BP	GO:1905564	positive regulation of vascular endothelial cell proliferation	23/4548	109/66781	2.80007e-06	23
BP	GO:0060331	negative regulation of response to interferon-gamma	28/4548	150/66781	2.80585e-06	28
BP	GO:0060336	negative regulation of interferon-gamma-mediated signaling pathway	28/4548	150/66781	2.80585e-06	28
BP	GO:0035898	parathyroid hormone secretion	11/4548	28/66781	2.85636e-06	11
BP	GO:0097681	double-strand break repair via alternative nonhomologous end joining	11/4548	28/66781	2.85636e-06	11
BP	GO:0072678	T cell migration	39/4548	250/66781	3.16388e-06	39
BP	GO:0050966	detection of mechanical stimulus involved in sensory perception of pain	27/4548	143/66781	3.42881e-06	27
BP	GO:0002690	positive regulation of leukocyte chemotaxis	35/4548	214/66781	3.59935e-06	35
BP	GO:0001556	oocyte maturation	51/4548	369/66781	3.60122e-06	51
BP	GO:0006670	sphingosine metabolic process	16/4548	59/66781	3.70062e-06	16
BP	GO:0052803	imidazole-containing compound metabolic process	16/4548	59/66781	3.70062e-06	16
BP	GO:0061438	renal system vasculature morphogenesis	13/4548	40/66781	3.77876e-06	13
BP	GO:0061439	kidney vasculature morphogenesis	13/4548	40/66781	3.77876e-06	13
BP	GO:0072050	S-shaped body morphogenesis	13/4548	40/66781	3.77876e-06	13
BP	GO:0035283	central nervous system segmentation	17/4548	66/66781	3.82533e-06	17
BP	GO:0035284	brain segmentation	17/4548	66/66781	3.82533e-06	17
BP	GO:0061318	renal filtration cell differentiation	35/4548	215/66781	3.98396e-06	35
BP	GO:0051647	nucleus localization	61/4548	475/66781	4.34797e-06	61
BP	GO:0070444	oligodendrocyte progenitor proliferation	22/4548	104/66781	4.4743e-06	22
BP	GO:0070445	regulation of oligodendrocyte progenitor proliferation	22/4548	104/66781	4.4743e-06	22
BP	GO:2000305	semaphorin-plexin signaling pathway involved in regulation of photoreceptor cell axon guidance	16/4548	60/66781	4.68076e-06	16
BP	GO:0039536	negative regulation of RIG-I signaling pathway	12/4548	35/66781	5.00259e-06	12
BP	GO:0060315	negative regulation of ryanodine-sensitive calcium-release channel activity	13/4548	41/66781	5.14101e-06	13
BP	GO:0048057	R3/R4 development	8/4548	15/66781	5.14101e-06	8
BP	GO:0032695	negative regulation of interleukin-12 production	19/4548	82/66781	5.31977e-06	19
BP	GO:0002688	regulation of leukocyte chemotaxis	41/4548	275/66781	5.50835e-06	41
BP	GO:0072499	photoreceptor cell axon guidance	42/4548	285/66781	5.64924e-06	42
BP	GO:0035006	melanization defense response	51/4548	375/66781	5.69522e-06	51
BP	GO:1900118	negative regulation of execution phase of apoptosis	27/4548	147/66781	5.84051e-06	27
BP	GO:0034109	homotypic cell-cell adhesion	48/4548	345/66781	5.88012e-06	48
BP	GO:0006195	purine nucleotide catabolic process	35/4548	219/66781	6.05959e-06	35
BP	GO:1904037	positive regulation of epithelial cell apoptotic process	28/4548	156/66781	6.11632e-06	28
BP	GO:0033574	response to testosterone	39/4548	257/66781	6.17557e-06	39
BP	GO:2000292	regulation of defecation	26/4548	139/66781	6.24736e-06	26
BP	GO:2000114	regulation of establishment of cell polarity	30/4548	174/66781	6.41995e-06	30
BP	GO:0060143	positive regulation of syncytium formation by plasma membrane fusion	20/4548	91/66781	6.89619e-06	20
BP	GO:0018242	protein O-linked glycosylation via serine	10/4548	25/66781	7.10275e-06	10
BP	GO:0072676	lymphocyte migration	45/4548	318/66781	7.54332e-06	45
BP	GO:0042045	epithelial fluid transport	25/4548	132/66781	7.62644e-06	25
BP	GO:0034505	tooth mineralization	19/4548	84/66781	7.7032e-06	19
BP	GO:1900543	negative regulation of purine nucleotide metabolic process	28/4548	158/66781	7.84802e-06	28
BP	GO:0003352	regulation of cilium movement	33/4548	203/66781	7.87137e-06	33
BP	GO:0051642	centrosome localization	44/4548	309/66781	8.1483e-06	44
BP	GO:0014052	regulation of gamma-aminobutyric acid secretion	14/4548	49/66781	8.23594e-06	14
BP	GO:0032888	regulation of mitotic spindle elongation	14/4548	49/66781	8.23594e-06	14
BP	GO:0042441	eye pigment metabolic process	42/4548	290/66781	8.68952e-06	42
BP	GO:0043324	pigment metabolic process involved in developmental pigmentation	42/4548	290/66781	8.68952e-06	42
BP	GO:0043474	pigment metabolic process involved in pigmentation	42/4548	290/66781	8.68952e-06	42
BP	GO:1990108	protein linear deubiquitination	8/4548	16/66781	9.43161e-06	8
BP	GO:0007214	gamma-aminobutyric acid signaling pathway	20/4548	93/66781	9.70769e-06	20
BP	GO:0048688	negative regulation of sprouting of injured axon	21/4548	101/66781	9.89705e-06	21
BP	GO:0048692	negative regulation of axon extension involved in regeneration	21/4548	101/66781	9.89705e-06	21
BP	GO:0018992	germ-line sex determination	32/4548	196/66781	9.92979e-06	32
BP	GO:0002545	chronic inflammatory response to non-antigenic stimulus	7/4548	12/66781	1.02438e-05	7
BP	GO:0002880	regulation of chronic inflammatory response to non-antigenic stimulus	7/4548	12/66781	1.02438e-05	7
BP	GO:0002882	positive regulation of chronic inflammatory response to non-antigenic stimulus	7/4548	12/66781	1.02438e-05	7
BP	GO:0010615	positive regulation of cardiac muscle adaptation	7/4548	12/66781	1.02438e-05	7
BP	GO:1903244	positive regulation of cardiac muscle hypertrophy in response to stress	7/4548	12/66781	1.02438e-05	7
BP	GO:0032227	negative regulation of synaptic transmission, dopaminergic	9/4548	21/66781	1.11922e-05	9
BP	GO:0070106	interleukin-27-mediated signaling pathway	9/4548	21/66781	1.11922e-05	9
BP	GO:0070757	interleukin-35-mediated signaling pathway	9/4548	21/66781	1.11922e-05	9
BP	GO:0070986	left/right axis specification	38/4548	254/66781	1.13221e-05	38
BP	GO:0031281	positive regulation of cyclase activity	30/4548	179/66781	1.13241e-05	30
BP	GO:0031991	regulation of actomyosin contractile ring contraction	11/4548	32/66781	1.25566e-05	11
BP	GO:0051349	positive regulation of lyase activity	30/4548	180/66781	1.26867e-05	30
BP	GO:0001555	oocyte growth	19/4548	87/66781	1.30354e-05	19
BP	GO:0006071	glycerol metabolic process	19/4548	87/66781	1.30354e-05	19
BP	GO:0061842	microtubule organizing center localization	44/4548	315/66781	1.31925e-05	44
BP	GO:0060452	positive regulation of cardiac muscle contraction	14/4548	51/66781	1.35398e-05	14
BP	GO:0023041	neuronal signal transduction	16/4548	65/66781	1.3959e-05	16
BP	GO:0035904	aorta development	42/4548	296/66781	1.43318e-05	42
BP	GO:0015812	gamma-aminobutyric acid transport	22/4548	112/66781	1.53781e-05	22
BP	GO:2000353	positive regulation of endothelial cell apoptotic process	19/4548	88/66781	1.54802e-05	19
BP	GO:0044550	secondary metabolite biosynthetic process	42/4548	297/66781	1.55607e-05	42
BP	GO:0002448	mast cell mediated immunity	30/4548	182/66781	1.5782e-05	30
BP	GO:1900117	regulation of execution phase of apoptosis	33/4548	210/66781	1.60808e-05	33
BP	GO:0030706	germarium-derived oocyte differentiation	35/4548	229/66781	1.61459e-05	35
BP	GO:2000289	regulation of photoreceptor cell axon guidance	16/4548	66/66781	1.71348e-05	16
BP	GO:0035042	fertilization, exchange of chromosomal proteins	12/4548	39/66781	1.71619e-05	12
BP	GO:0042256	mature ribosome assembly	12/4548	39/66781	1.71619e-05	12
BP	GO:0006099	tricarboxylic acid cycle	37/4548	249/66781	1.72702e-05	37
BP	GO:1903296	positive regulation of glutamate secretion, neurotransmission	11/4548	33/66781	1.73771e-05	11
BP	GO:0016561	protein import into peroxisome matrix, translocation	9/4548	22/66781	1.74265e-05	9
BP	GO:0019532	oxalate transport	15/4548	59/66781	1.75369e-05	15
BP	GO:0019229	regulation of vasoconstriction	56/4548	444/66781	1.82255e-05	56
BP	GO:0039702	viral budding via host ESCRT complex	21/4548	105/66781	1.82377e-05	21
BP	GO:0032954	regulation of cytokinetic process	20/4548	97/66781	1.84445e-05	20
BP	GO:0021871	forebrain regionalization	26/4548	148/66781	1.95903e-05	26
BP	GO:0071462	cellular response to water stimulus	13/4548	46/66781	2.02049e-05	13
BP	GO:0045924	regulation of female receptivity	34/4548	222/66781	2.05021e-05	34
BP	GO:0007213	G protein-coupled acetylcholine receptor signaling pathway	24/4548	131/66781	2.05874e-05	24
BP	GO:0032310	prostaglandin secretion	16/4548	67/66781	2.08187e-05	16
BP	GO:0010312	detoxification of zinc ion	14/4548	53/66781	2.16357e-05	14
BP	GO:1902358	sulfate transmembrane transport	15/4548	60/66781	2.17117e-05	15
BP	GO:0031638	zymogen activation	51/4548	394/66781	2.19987e-05	51
BP	GO:0033631	cell-cell adhesion mediated by integrin	23/4548	123/66781	2.20717e-05	23
BP	GO:0038093	Fc receptor signaling pathway	54/4548	427/66781	2.40272e-05	54
BP	GO:0070212	protein poly-ADP-ribosylation	26/4548	150/66781	2.49038e-05	26
BP	GO:0048708	astrocyte differentiation	48/4548	365/66781	2.59123e-05	48
BP	GO:0046541	saliva secretion	13/4548	47/66781	2.59123e-05	13
BP	GO:0051280	negative regulation of release of sequestered calcium ion into cytosol	13/4548	47/66781	2.59123e-05	13
BP	GO:2000683	regulation of cellular response to X-ray	8/4548	18/66781	2.69588e-05	8
BP	GO:0016056	rhodopsin mediated signaling pathway	30/4548	188/66781	2.96126e-05	30
BP	GO:0042661	regulation of mesodermal cell fate specification	30/4548	188/66781	2.96126e-05	30
BP	GO:1905770	regulation of mesodermal cell differentiation	30/4548	188/66781	2.96126e-05	30
BP	GO:1905902	regulation of mesoderm formation	30/4548	188/66781	2.96126e-05	30
BP	GO:0003382	epithelial cell morphogenesis	48/4548	367/66781	2.98131e-05	48
BP	GO:0030433	ubiquitin-dependent ERAD pathway	56/4548	452/66781	3.01581e-05	56
BP	GO:0061319	nephrocyte differentiation	24/4548	134/66781	3.01581e-05	24
BP	GO:0060142	regulation of syncytium formation by plasma membrane fusion	29/4548	179/66781	3.04035e-05	29
BP	GO:0072224	metanephric glomerulus development	16/4548	69/66781	3.05812e-05	16
BP	GO:0010669	epithelial structure maintenance	47/4548	357/66781	3.05931e-05	47
BP	GO:0045980	negative regulation of nucleotide metabolic process	28/4548	170/66781	3.09782e-05	28
BP	GO:0001778	plasma membrane repair	10/4548	29/66781	3.14217e-05	10
BP	GO:0060594	mammary gland specification	10/4548	29/66781	3.14217e-05	10
BP	GO:0003170	heart valve development	41/4548	296/66781	3.17625e-05	41
BP	GO:0001504	neurotransmitter uptake	38/4548	266/66781	3.18781e-05	38
BP	GO:0007228	positive regulation of hh target transcription factor activity	11/4548	35/66781	3.18884e-05	11
BP	GO:0097052	L-kynurenine metabolic process	11/4548	35/66781	3.18884e-05	11
BP	GO:0072376	protein activation cascade	30/4548	189/66781	3.25126e-05	30
BP	GO:2001241	positive regulation of extrinsic apoptotic signaling pathway in absence of ligand	15/4548	62/66781	3.25505e-05	15
BP	GO:0010917	negative regulation of mitochondrial membrane potential	13/4548	48/66781	3.26832e-05	13
BP	GO:0015872	dopamine transport	38/4548	267/66781	3.45356e-05	38
BP	GO:0060099	regulation of phagocytosis, engulfment	38/4548	267/66781	3.45356e-05	38
BP	GO:0035909	aorta morphogenesis	25/4548	144/66781	3.46528e-05	25
BP	GO:0014859	negative regulation of skeletal muscle cell proliferation	7/4548	14/66781	3.6799e-05	7
BP	GO:1902723	negative regulation of skeletal muscle satellite cell proliferation	7/4548	14/66781	3.6799e-05	7
BP	GO:1902725	negative regulation of satellite cell differentiation	7/4548	14/66781	3.6799e-05	7
BP	GO:2000818	negative regulation of myoblast proliferation	7/4548	14/66781	3.6799e-05	7
BP	GO:0032354	response to follicle-stimulating hormone	23/4548	127/66781	3.69221e-05	23
BP	GO:0050850	positive regulation of calcium-mediated signaling	40/4548	288/66781	3.7199e-05	40
BP	GO:0015712	hexose phosphate transport	9/4548	24/66781	3.85537e-05	9
BP	GO:0015760	glucose-6-phosphate transport	9/4548	24/66781	3.85537e-05	9
BP	GO:0032187	actomyosin contractile ring localization	9/4548	24/66781	3.85537e-05	9
BP	GO:0036214	contractile ring localization	9/4548	24/66781	3.85537e-05	9
BP	GO:0050774	negative regulation of dendrite morphogenesis	20/4548	102/66781	3.87636e-05	20
BP	GO:0007508	larval heart development	19/4548	94/66781	3.98262e-05	19
BP	GO:0021846	cell proliferation in forebrain	28/4548	173/66781	4.22769e-05	28
BP	GO:0007029	endoplasmic reticulum organization	56/4548	459/66781	4.57136e-05	56
BP	GO:0051964	negative regulation of synapse assembly	58/4548	482/66781	4.9219e-05	58
BP	GO:0046639	negative regulation of alpha-beta T cell differentiation	14/4548	57/66781	5.12222e-05	14
BP	GO:0090073	positive regulation of protein homodimerization activity	16/4548	72/66781	5.26544e-05	16
BP	GO:1900193	regulation of oocyte maturation	26/4548	157/66781	5.48414e-05	26
BP	GO:0071514	genetic imprinting	21/4548	113/66781	5.61654e-05	21
BP	GO:1905153	regulation of membrane invagination	38/4548	273/66781	5.61984e-05	38
BP	GO:0014003	oligodendrocyte development	41/4548	304/66781	5.8388e-05	41
BP	GO:0099054	presynapse assembly	34/4548	234/66781	6.03071e-05	34
BP	GO:0101023	vascular endothelial cell proliferation	23/4548	131/66781	6.09418e-05	23
BP	GO:1905562	regulation of vascular endothelial cell proliferation	23/4548	131/66781	6.09418e-05	23
BP	GO:0019400	alditol metabolic process	19/4548	97/66781	6.26858e-05	19
BP	GO:0015732	prostaglandin transport	16/4548	73/66781	6.26943e-05	16
BP	GO:0042338	cuticle development involved in collagen and cuticulin-based cuticle molting cycle	28/4548	177/66781	6.41411e-05	28
BP	GO:0021554	optic nerve development	13/4548	51/66781	6.47389e-05	13
BP	GO:0000022	mitotic spindle elongation	23/4548	132/66781	6.87831e-05	23
BP	GO:0008272	sulfate transport	15/4548	66/66781	7.03013e-05	15
BP	GO:0007394	dorsal closure, elongation of leading edge cells	21/4548	115/66781	7.30704e-05	21
BP	GO:0070593	dendrite self-avoidance	29/4548	188/66781	7.49784e-05	29
BP	GO:0048148	behavioral response to cocaine	26/4548	160/66781	7.57903e-05	26
BP	GO:0007056	spindle assembly involved in female meiosis	14/4548	59/66781	7.65982e-05	14
BP	GO:1905897	regulation of response to endoplasmic reticulum stress	56/4548	468/66781	7.7683e-05	56
BP	GO:0007628	adult walking behavior	50/4548	403/66781	7.83991e-05	50
BP	GO:0070837	dehydroascorbic acid transport	9/4548	26/66781	7.94114e-05	9
BP	GO:0097048	dendritic cell apoptotic process	6/4548	11/66781	8.02364e-05	6
BP	GO:2000668	regulation of dendritic cell apoptotic process	6/4548	11/66781	8.02364e-05	6
BP	GO:2000670	positive regulation of dendritic cell apoptotic process	6/4548	11/66781	8.02364e-05	6
BP	GO:0043300	regulation of leukocyte degranulation	31/4548	208/66781	8.03662e-05	31
BP	GO:0006821	chloride transport	58/4548	491/66781	8.18351e-05	58
BP	GO:0007509	mesoderm migration involved in gastrulation	21/4548	116/66781	8.26777e-05	21
BP	GO:0021859	pyramidal neuron differentiation	17/4548	83/66781	8.85585e-05	17
BP	GO:0021860	pyramidal neuron development	17/4548	83/66781	8.85585e-05	17
BP	GO:0060350	endochondral bone morphogenesis	35/4548	249/66781	9.17659e-05	35
BP	GO:0006001	fructose catabolic process	11/4548	39/66781	9.47688e-05	11
BP	GO:0061624	fructose catabolic process to hydroxyacetone phosphate and glyceraldehyde-3-phosphate	11/4548	39/66781	9.47688e-05	11
BP	GO:0060536	cartilage morphogenesis	25/4548	153/66781	9.55521e-05	25
BP	GO:0060706	cell differentiation involved in embryonic placenta development	23/4548	135/66781	9.74856e-05	23
BP	GO:0035701	hematopoietic stem cell migration	13/4548	53/66781	9.85333e-05	13
BP	GO:0072114	pronephros morphogenesis	13/4548	53/66781	9.85333e-05	13
BP	GO:0002698	negative regulation of immune effector process	56/4548	473/66781	0.000102706	56
BP	GO:0030810	positive regulation of nucleotide biosynthetic process	29/4548	192/66781	0.00010905	29
BP	GO:1900373	positive regulation of purine nucleotide biosynthetic process	29/4548	192/66781	0.00010905	29
BP	GO:0042574	retinal metabolic process	19/4548	101/66781	0.000109635	19
BP	GO:0032088	negative regulation of NF-kappaB transcription factor activity	45/4548	355/66781	0.000110437	45
BP	GO:0032887	regulation of spindle elongation	14/4548	61/66781	0.000111665	14
BP	GO:0090659	walking behavior	50/4548	409/66781	0.000112695	50
BP	GO:0097284	hepatocyte apoptotic process	13/4548	54/66781	0.00012089	13
BP	GO:1903294	regulation of glutamate secretion, neurotransmission	11/4548	40/66781	0.000121334	11
BP	GO:0001757	somite specification	12/4548	47/66781	0.000124949	12
BP	GO:0021747	cochlear nucleus development	12/4548	47/66781	0.000124949	12
BP	GO:0007428	primary branching, open tracheal system	19/4548	102/66781	0.000125236	19
BP	GO:0035001	dorsal trunk growth, open tracheal system	19/4548	102/66781	0.000125236	19
BP	GO:0035287	head segmentation	21/4548	120/66781	0.000136006	21
BP	GO:0060180	female mating behavior	34/4548	244/66781	0.000137469	34
BP	GO:0071910	determination of liver left/right asymmetry	15/4548	70/66781	0.000141238	15
BP	GO:0060448	dichotomous subdivision of terminal units involved in lung branching	8/4548	22/66781	0.000141589	8
BP	GO:0060488	orthogonal dichotomous subdivision of terminal units involved in lung branching morphogenesis	8/4548	22/66781	0.000141589	8
BP	GO:0060489	planar dichotomous subdivision of terminal units involved in lung branching morphogenesis	8/4548	22/66781	0.000141589	8
BP	GO:0060490	lateral sprouting involved in lung morphogenesis	8/4548	22/66781	0.000141589	8
BP	GO:0030449	regulation of complement activation	13/4548	55/66781	0.00014686	13
BP	GO:0008335	female germline ring canal stabilization	9/4548	28/66781	0.000150144	9
BP	GO:0021800	cerebral cortex tangential migration	18/4548	95/66781	0.00015314	18
BP	GO:0014062	regulation of serotonin secretion	12/4548	48/66781	0.000154608	12
BP	GO:0009262	deoxyribonucleotide metabolic process	35/4548	256/66781	0.000158708	35
BP	GO:0034312	diol biosynthetic process	16/4548	79/66781	0.000166057	16
BP	GO:0046519	sphingoid metabolic process	16/4548	79/66781	0.000166057	16
BP	GO:0097067	cellular response to thyroid hormone stimulus	23/4548	140/66781	0.00017008	23
BP	GO:0051453	regulation of intracellular pH	50/4548	416/66781	0.000170268	50
BP	GO:0070828	heterochromatin organization	51/4548	427/66781	0.000170539	51
BP	GO:0046664	dorsal closure, amnioserosa morphology change	21/4548	122/66781	0.000171841	21
BP	GO:0006101	citrate metabolic process	37/4548	279/66781	0.000190678	37
BP	GO:0007597	blood coagulation, intrinsic pathway	12/4548	49/66781	0.000190678	12
BP	GO:0007227	signal transduction downstream of smoothened	11/4548	42/66781	0.000193825	11
BP	GO:0045671	negative regulation of osteoclast differentiation	28/4548	189/66781	0.000200405	28
BP	GO:0019236	response to pheromone	9/4548	29/66781	0.000202019	9
BP	GO:0060397	growth hormone receptor signaling pathway via JAK-STAT	9/4548	29/66781	0.000202019	9
BP	GO:0062149	detection of stimulus involved in sensory perception of pain	32/4548	229/66781	0.000206792	32
BP	GO:0003229	ventricular cardiac muscle tissue development	31/4548	220/66781	0.000225518	31
BP	GO:0048025	negative regulation of mRNA splicing, via spliceosome	24/4548	152/66781	0.000226415	24
BP	GO:0007190	activation of adenylate cyclase activity	14/4548	65/66781	0.000226926	14
BP	GO:1990359	stress response to zinc ion	14/4548	65/66781	0.000226926	14
BP	GO:0002220	innate immune response activating cell surface receptor signaling pathway	29/4548	201/66781	0.000243092	29
BP	GO:0002223	stimulatory C-type lectin receptor signaling pathway	26/4548	172/66781	0.000249178	26
BP	GO:0061534	gamma-aminobutyric acid secretion, neurotransmission	6/4548	13/66781	0.000252079	6
BP	GO:0051284	positive regulation of sequestering of calcium ion	13/4548	58/66781	0.000258125	13
BP	GO:0032288	myelin assembly	23/4548	144/66781	0.000260039	23
BP	GO:0014857	regulation of skeletal muscle cell proliferation	16/4548	82/66781	0.000260039	16
BP	GO:0006349	regulation of gene expression by genetic imprinting	14/4548	66/66781	0.000268321	14
BP	GO:0045456	ecdysteroid biosynthetic process	14/4548	66/66781	0.000268321	14
BP	GO:0016340	calcium-dependent cell-matrix adhesion	19/4548	108/66781	0.000269927	19
BP	GO:0045576	mast cell activation	37/4548	284/66781	0.000271285	37
BP	GO:0090151	establishment of protein localization to mitochondrial membrane	27/4548	183/66781	0.000279461	27
BP	GO:0048632	negative regulation of skeletal muscle tissue growth	8/4548	24/66781	0.000279461	8
BP	GO:0070777	D-aspartate transport	8/4548	24/66781	0.000279461	8
BP	GO:0070779	D-aspartate import across plasma membrane	8/4548	24/66781	0.000279461	8
BP	GO:0098751	bone cell development	23/4548	145/66781	0.000287094	23
BP	GO:2000035	regulation of stem cell division	10/4548	37/66781	0.000298016	10
BP	GO:0045026	plasma membrane fusion	26/4548	174/66781	0.000298349	26
BP	GO:0090597	nematode male tail mating organ morphogenesis	16/4548	83/66781	0.000298994	16
BP	GO:0045837	negative regulation of membrane potential	13/4548	59/66781	0.000306525	13
BP	GO:2000257	regulation of protein activation cascade	13/4548	59/66781	0.000306525	13
BP	GO:0033003	regulation of mast cell activation	29/4548	204/66781	0.000311162	29
BP	GO:0006582	melanin metabolic process	51/4548	438/66781	0.00031354	51
BP	GO:0030716	oocyte fate determination	35/4548	266/66781	0.000331328	35
BP	GO:0060810	intracellular mRNA localization involved in pattern specification process	46/4548	384/66781	0.000336674	46
BP	GO:0007603	phototransduction, visible light	30/4548	215/66781	0.000337047	30
BP	GO:0046755	viral budding	21/4548	128/66781	0.000337465	21
BP	GO:0035041	sperm chromatin decondensation	12/4548	52/66781	0.000342153	12
BP	GO:0033627	cell adhesion mediated by integrin	49/4548	418/66781	0.000354051	49
BP	GO:0032878	regulation of establishment or maintenance of cell polarity	32/4548	236/66781	0.000355195	32
BP	GO:0002678	positive regulation of chronic inflammatory response	7/4548	19/66781	0.000360113	7
BP	GO:0032649	regulation of interferon-gamma production	41/4548	331/66781	0.000363535	41
BP	GO:0001878	response to yeast	13/4548	60/66781	0.000363535	13
BP	GO:0036290	protein trans-autophosphorylation	10/4548	38/66781	0.000374671	10
BP	GO:0120178	steroid hormone biosynthetic process	37/4548	289/66781	0.000379734	37
BP	GO:0060282	positive regulation of oocyte development	26/4548	177/66781	0.000389517	26
BP	GO:0010591	regulation of lamellipodium assembly	36/4548	279/66781	0.000394014	36
BP	GO:0061437	renal system vasculature development	28/4548	197/66781	0.000396918	28
BP	GO:0061440	kidney vasculature development	28/4548	197/66781	0.000396918	28
BP	GO:0060244	negative regulation of cell proliferation involved in contact inhibition	6/4548	14/66781	0.000403667	6
BP	GO:0036148	phosphatidylglycerol acyl-chain remodeling	12/4548	53/66781	0.000410745	12
BP	GO:0030540	female genitalia development	25/4548	168/66781	0.000415892	25
BP	GO:0042332	gravitaxis	30/4548	218/66781	0.000423964	30
BP	GO:0060337	type I interferon signaling pathway	30/4548	218/66781	0.000423964	30
BP	GO:0071357	cellular response to type I interferon	30/4548	218/66781	0.000423964	30
BP	GO:1990840	response to lectin	26/4548	178/66781	0.000423964	26
BP	GO:1990858	cellular response to lectin	26/4548	178/66781	0.000423964	26
BP	GO:0002076	osteoblast development	23/4548	149/66781	0.000423964	23
BP	GO:0014061	regulation of norepinephrine secretion	20/4548	121/66781	0.000424327	20
BP	GO:0001696	gastric acid secretion	14/4548	69/66781	0.000427585	14
BP	GO:0045921	positive regulation of exocytosis	48/4548	411/66781	0.000439554	48
BP	GO:0006684	sphingomyelin metabolic process	16/4548	86/66781	0.000447961	16
BP	GO:0070305	response to cGMP	9/4548	32/66781	0.000447961	9
BP	GO:0071321	cellular response to cGMP	9/4548	32/66781	0.000447961	9
BP	GO:0097734	extracellular exosome biogenesis	21/4548	131/66781	0.000459188	21
BP	GO:0140112	extracellular vesicle biogenesis	21/4548	131/66781	0.000459188	21
BP	GO:1990182	exosomal secretion	21/4548	131/66781	0.000459188	21
BP	GO:0070528	protein kinase C signaling	26/4548	179/66781	0.000459468	26
BP	GO:0035190	syncytial nuclear migration	10/4548	39/66781	0.000463929	10
BP	GO:0097006	regulation of plasma lipoprotein particle levels	51/4548	447/66781	0.000499137	51
BP	GO:0010523	negative regulation of calcium ion transport into cytosol	13/4548	62/66781	0.00050273	13
BP	GO:0061484	hematopoietic stem cell homeostasis	13/4548	62/66781	0.00050273	13
BP	GO:0045967	negative regulation of growth rate	7/4548	20/66781	0.000508341	7
BP	GO:0001658	branching involved in ureteric bud morphogenesis	32/4548	241/66781	0.000508573	32
BP	GO:0014850	response to muscle activity	22/4548	142/66781	0.000539472	22
BP	GO:0010761	fibroblast migration	55/4548	495/66781	0.000569443	55
BP	GO:0045981	positive regulation of nucleotide metabolic process	33/4548	253/66781	0.000570427	33
BP	GO:1900544	positive regulation of purine nucleotide metabolic process	33/4548	253/66781	0.000570427	33
BP	GO:0010269	response to selenium ion	16/4548	88/66781	0.000582205	16
BP	GO:0030210	heparin biosynthetic process	13/4548	63/66781	0.000589643	13
BP	GO:0030950	establishment or maintenance of actin cytoskeleton polarity	13/4548	63/66781	0.000589643	13
BP	GO:0072075	metanephric mesenchyme development	13/4548	63/66781	0.000589643	13
BP	GO:0021794	thalamus development	18/4548	106/66781	0.000603794	18
BP	GO:0043490	malate-aspartate shuttle	6/4548	15/66781	0.000617157	6
BP	GO:0032958	inositol phosphate biosynthetic process	24/4548	163/66781	0.000632474	24
BP	GO:0050931	pigment cell differentiation	35/4548	276/66781	0.000648709	35
BP	GO:2000251	positive regulation of actin cytoskeleton reorganization	22/4548	144/66781	0.000653854	22
BP	GO:1903441	protein localization to ciliary membrane	16/4548	89/66781	0.000660767	16
BP	GO:0030641	regulation of cellular pH	50/4548	442/66781	0.000686852	50
BP	GO:0042448	progesterone metabolic process	21/4548	135/66781	0.000688308	21
BP	GO:0070091	glucagon secretion	10/4548	41/66781	0.00070899	10
BP	GO:0070092	regulation of glucagon secretion	10/4548	41/66781	0.00070899	10
BP	GO:0001657	ureteric bud development	47/4548	409/66781	0.000714625	47
BP	GO:0002886	regulation of myeloid leukocyte mediated immunity	30/4548	225/66781	0.000715655	30
BP	GO:0003091	renal water homeostasis	20/4548	126/66781	0.000717116	20
BP	GO:0060398	regulation of growth hormone receptor signaling pathway	9/4548	34/66781	0.000721659	9
BP	GO:0048800	antennal morphogenesis	28/4548	205/66781	0.000744964	28
BP	GO:0071392	cellular response to estradiol stimulus	24/4548	165/66781	0.000752485	24
BP	GO:0042026	protein refolding	17/4548	99/66781	0.000759101	17
BP	GO:0045317	equator specification	11/4548	49/66781	0.000784693	11
BP	GO:0034205	amyloid-beta formation	22/4548	146/66781	0.000787467	22
BP	GO:0045685	regulation of glial cell differentiation	45/4548	389/66781	0.000809965	45
BP	GO:1903670	regulation of sprouting angiogenesis	38/4548	312/66781	0.00081835	38
BP	GO:0006086	acetyl-CoA biosynthetic process from pyruvate	15/4548	82/66781	0.00081835	15
BP	GO:0072163	mesonephric epithelium development	48/4548	423/66781	0.000820339	48
BP	GO:0072164	mesonephric tubule development	48/4548	423/66781	0.000820339	48
BP	GO:0045138	nematode male tail tip morphogenesis	48/4548	424/66781	0.0008643	48
BP	GO:0035217	labial disc development	8/4548	28/66781	0.000864554	8
BP	GO:0042940	D-amino acid transport	8/4548	28/66781	0.000864554	8
BP	GO:0106036	assembly of apicomedial cortex actomyosin	9/4548	35/66781	0.000903338	9
BP	GO:0001867	complement activation, lectin pathway	15/4548	83/66781	0.000931396	15
BP	GO:0035039	male pronucleus assembly	12/4548	58/66781	0.000953313	12
BP	GO:0010762	regulation of fibroblast migration	31/4548	240/66781	0.000988934	31
CC	GO:0035631	CD40 receptor complex	124/4485	242/65552	1.44893e-75	124
CC	GO:0005892	acetylcholine-gated channel complex	131/4485	319/65552	3.03969e-65	131
CC	GO:0030057	desmosome	78/4485	109/65552	8.58629e-64	78
CC	GO:0005901	caveola	146/4485	451/65552	3.37306e-57	146
CC	GO:0044218	other organism cell membrane	68/4485	102/65552	1.83723e-52	68
CC	GO:0030428	cell septum	77/4485	137/65552	2.32171e-51	77
CC	GO:0044217	other organism part	81/4485	164/65552	2.9096e-48	81
CC	GO:0033268	node of Ranvier	70/4485	127/65552	5.07381e-46	70
CC	GO:0031234	extrinsic component of cytoplasmic side of plasma membrane	126/4485	449/65552	3.86993e-42	126
CC	GO:0005918	septate junction	113/4485	368/65552	4.97698e-42	113
CC	GO:0001741	XY body	94/4485	274/65552	1.57259e-39	94
CC	GO:0060473	cortical granule	61/4485	122/65552	5.04559e-37	61
CC	GO:0035354	Toll-like receptor 1-Toll-like receptor 2 protein complex	51/4485	83/65552	5.04559e-37	51
CC	GO:0000138	Golgi trans cisterna	78/4485	207/65552	2.88544e-36	78
CC	GO:0044307	dendritic branch	44/4485	62/65552	3.10505e-36	44
CC	GO:0035355	Toll-like receptor 2-Toll-like receptor 6 protein complex	50/4485	83/65552	8.1108e-36	50
CC	GO:0031232	extrinsic component of external side of plasma membrane	71/4485	180/65552	1.12083e-34	71
CC	GO:0090740	integral component of pigment granule membrane	30/4485	30/65552	1.12083e-34	30
CC	GO:0044224	juxtaparanode region of axon	38/4485	63/65552	2.06499e-27	38
CC	GO:0032580	Golgi cisterna membrane	79/4485	287/65552	3.34135e-26	79
CC	GO:0035577	azurophil granule membrane	83/4485	317/65552	6.55545e-26	83
CC	GO:0008076	voltage-gated potassium channel complex	73/4485	251/65552	6.55545e-26	73
CC	GO:0000803	sex chromosome	94/4485	402/65552	2.82104e-25	94
CC	GO:0034705	potassium channel complex	73/4485	264/65552	1.82481e-24	73
CC	GO:0046658	anchored component of plasma membrane	58/4485	173/65552	2.91806e-24	58
CC	GO:0031260	pseudopodium membrane	38/4485	75/65552	9.37043e-24	38
CC	GO:0005811	lipid droplet	93/4485	465/65552	5.46831e-20	93
CC	GO:0031225	anchored component of membrane	64/4485	247/65552	5.84291e-20	64
CC	GO:0001891	phagocytic cup	58/4485	208/65552	7.60157e-20	58
CC	GO:0002080	acrosomal membrane	56/4485	199/65552	2.0896e-19	56
CC	GO:0005801	cis-Golgi network	66/4485	278/65552	2.00015e-18	66
CC	GO:0070090	metaphase plate	33/4485	76/65552	3.68055e-18	33
CC	GO:0090741	pigment granule membrane	30/4485	64/65552	9.51052e-18	30
CC	GO:0044304	main axon	74/4485	358/65552	5.74692e-17	74
CC	GO:0097197	tetraspanin-enriched microdomain	20/4485	30/65552	4.01811e-16	20
CC	GO:0031093	platelet alpha granule lumen	56/4485	243/65552	3.34478e-15	56
CC	GO:0000242	pericentriolar material	44/4485	160/65552	4.33691e-15	44
CC	GO:0035183	female germline ring canal inner rim	26/4485	60/65552	1.68139e-14	26
CC	GO:0031143	pseudopodium	44/4485	170/65552	4.57364e-14	44
CC	GO:0032281	AMPA glutamate receptor complex	29/4485	82/65552	2.47615e-13	29
CC	GO:0031463	Cul3-RING ubiquitin ligase complex	59/4485	295/65552	4.13041e-13	59
CC	GO:0005778	peroxisomal membrane	65/4485	347/65552	5.56931e-13	65
CC	GO:0031903	microbody membrane	65/4485	347/65552	5.56931e-13	65
CC	GO:0043194	axon initial segment	32/4485	104/65552	9.78843e-13	32
CC	GO:0020003	symbiont-containing vacuole	13/4485	16/65552	1.36491e-12	13
CC	GO:0034451	centriolar satellite	43/4485	190/65552	1.10343e-11	43
CC	GO:0033010	paranodal junction	22/4485	56/65552	1.96975e-11	22
CC	GO:0097454	Schwann cell microvillus	23/4485	62/65552	2.60329e-11	23
CC	GO:1990184	amino acid transport complex	21/4485	52/65552	3.05277e-11	21
CC	GO:0002133	polycystin complex	14/4485	22/65552	3.44285e-11	14
CC	GO:0032127	dense core granule membrane	13/4485	19/65552	4.79596e-11	13
CC	GO:0005834	heterotrimeric G-protein complex	26/4485	83/65552	8.82007e-11	26
CC	GO:1905360	GTPase complex	26/4485	83/65552	8.82007e-11	26
CC	GO:0034669	integrin alpha4-beta7 complex	19/4485	46/65552	1.70241e-10	19
CC	GO:0031088	platelet dense granule membrane	18/4485	42/65552	2.56157e-10	18
CC	GO:0005967	mitochondrial pyruvate dehydrogenase complex	15/4485	29/65552	3.41724e-10	15
CC	GO:0035324	female germline ring canal	26/4485	89/65552	4.68183e-10	26
CC	GO:0097524	sperm plasma membrane	32/4485	130/65552	5.19599e-10	32
CC	GO:0046691	intracellular canaliculus	14/4485	26/65552	6.77828e-10	14
CC	GO:0032809	neuronal cell body membrane	49/4485	268/65552	8.97131e-10	49
CC	GO:0044298	cell body membrane	49/4485	268/65552	8.97131e-10	49
CC	GO:0008385	IkappaB kinase complex	12/4485	19/65552	1.00843e-09	12
CC	GO:0000813	ESCRT I complex	21/4485	62/65552	1.16667e-09	21
CC	GO:0045171	intercellular bridge	70/4485	480/65552	6.1014e-09	70
CC	GO:0017059	serine C-palmitoyltransferase complex	16/4485	40/65552	8.12671e-09	16
CC	GO:0031211	endoplasmic reticulum palmitoyltransferase complex	16/4485	40/65552	8.12671e-09	16
CC	GO:1905961	protein-cysteine S-palmitoyltransferase complex	16/4485	40/65552	8.12671e-09	16
CC	GO:0033270	paranode region of axon	22/4485	75/65552	9.19272e-09	22
CC	GO:0098733	hemidesmosome associated protein complex	12/4485	23/65552	1.87595e-08	12
CC	GO:0005919	pleated septate junction	21/4485	73/65552	2.96815e-08	21
CC	GO:0005956	protein kinase CK2 complex	11/4485	20/65552	3.79287e-08	11
CC	GO:0002178	palmitoyltransferase complex	16/4485	46/65552	8.03427e-08	16
CC	GO:0005876	spindle microtubule	49/4485	310/65552	1.04769e-07	49
CC	GO:0030430	host cell cytoplasm	13/4485	32/65552	1.78956e-07	13
CC	GO:0033655	host cell cytoplasm part	13/4485	32/65552	1.78956e-07	13
CC	GO:0031091	platelet alpha granule	57/4485	400/65552	3.37358e-07	57
CC	GO:0045254	pyruvate dehydrogenase complex	15/4485	46/65552	5.3014e-07	15
CC	GO:0106037	apicomedial cortex	10/4485	20/65552	5.3014e-07	10
CC	GO:0044294	dendritic growth cone	23/4485	101/65552	6.26598e-07	23
CC	GO:0008328	ionotropic glutamate receptor complex	32/4485	176/65552	8.74411e-07	32
CC	GO:0097228	sperm principal piece	23/4485	104/65552	1.06773e-06	23
CC	GO:1990498	mitotic spindle microtubule	14/4485	43/65552	1.3029e-06	14
CC	GO:0072357	PTW/PP1 phosphatase complex	11/4485	27/65552	1.60646e-06	11
CC	GO:0045172	germline ring canal	27/4485	139/65552	1.72375e-06	27
CC	GO:0035301	Hedgehog signaling complex	8/4485	14/65552	2.1841e-06	8
CC	GO:0071458	integral component of cytoplasmic side of endoplasmic reticulum membrane	13/4485	39/65552	2.3166e-06	13
CC	GO:0098878	neurotransmitter receptor complex	32/4485	185/65552	2.5265e-06	32
CC	GO:0030670	phagocytic vesicle membrane	38/4485	244/65552	3.87727e-06	38
CC	GO:0031045	dense core granule	23/4485	112/65552	3.87727e-06	23
CC	GO:0016581	NuRD complex	19/4485	83/65552	5.33749e-06	19
CC	GO:0090545	CHD-type complex	19/4485	83/65552	5.33749e-06	19
CC	GO:0097442	CA3 pyramidal cell dendrite	12/4485	36/65552	5.6244e-06	12
CC	GO:0034704	calcium channel complex	26/4485	141/65552	6.82277e-06	26
CC	GO:0031010	ISWI-type complex	19/4485	88/65552	1.29479e-05	19
CC	GO:0070176	DRM complex	9/4485	23/65552	2.18343e-05	9
CC	GO:0036057	slit diaphragm	17/4485	76/65552	2.32918e-05	17
CC	GO:0033186	CAF-1 complex	9/4485	24/65552	3.2132e-05	9
CC	GO:0033646	host intracellular part	13/4485	53/65552	8.43598e-05	13
CC	GO:0043656	host intracellular region	13/4485	53/65552	8.43598e-05	13
CC	GO:0071556	integral component of lumenal side of endoplasmic reticulum membrane	13/4485	55/65552	0.000125388	13
CC	GO:0098553	lumenal side of endoplasmic reticulum membrane	13/4485	55/65552	0.000125388	13
CC	GO:0097038	perinuclear endoplasmic reticulum	20/4485	117/65552	0.000240499	20
CC	GO:0018995	host cellular component	13/4485	59/65552	0.000257663	13
CC	GO:0033643	host cell part	13/4485	59/65552	0.000257663	13
CC	GO:0043657	host cell	13/4485	59/65552	0.000257663	13
CC	GO:0071683	sensory dendrite	13/4485	59/65552	0.000257663	13
CC	GO:0036056	filtration diaphragm	17/4485	93/65552	0.000310316	17
CC	GO:0016589	NURF complex	10/4485	39/65552	0.00039127	10
CC	GO:0071575	integral component of external side of plasma membrane	5/4485	10/65552	0.000486627	5
CC	GO:0070822	Sin3-type complex	19/4485	117/65552	0.000639511	19
CC	GO:0097386	glial cell projection	27/4485	195/65552	0.000649157	27
CC	GO:0070852	cell body fiber	21/4485	136/65552	0.000649157	21
CC	GO:0036020	endolysosome membrane	22/4485	146/65552	0.000667328	22
CC	GO:0097224	sperm connecting piece	9/4485	35/65552	0.000742426	9
CC	GO:0016328	lateral plasma membrane	43/4485	368/65552	0.000749192	43
CC	GO:0005891	voltage-gated calcium channel complex	12/4485	59/65552	0.00091533	12
CC	GO:0030056	hemidesmosome	18/4485	112/65552	0.000961618	18
MF	GO:0035250	UDP-galactosyltransferase activity	192/4068	322/58733	1.55434e-133	192
MF	GO:0008378	galactosyltransferase activity	192/4068	348/58733	5.27148e-125	192
MF	GO:0033207	beta-1,4-N-acetylgalactosaminyltransferase activity	93/4068	107/58733	2.91339e-90	93
MF	GO:0003945	N-acetyllactosamine synthase activity	78/4068	82/58733	1.66845e-83	78
MF	GO:0004461	lactose synthase activity	78/4068	82/58733	1.66845e-83	78
MF	GO:0008499	UDP-galactose:beta-N-acetylglucosamine beta-1,3-galactosyltransferase activity	113/4068	192/58733	9.5082e-78	113
MF	GO:0003831	beta-N-acetylglucosaminylglycopeptide beta-1,4-galactosyltransferase activity	79/4068	101/58733	1.24302e-69	79
MF	GO:0048531	beta-1,3-galactosyltransferase activity	113/4068	218/58733	1.30013e-69	113
MF	GO:0089720	caspase binding	153/4068	415/58733	2.66092e-68	153
MF	GO:0022848	acetylcholine-gated cation-selective channel activity	131/4068	314/58733	4.01684e-66	131
MF	GO:1904315	transmitter-gated ion channel activity involved in regulation of postsynaptic membrane potential	131/4068	334/58733	2.85005e-62	131
MF	GO:0099529	neurotransmitter receptor activity involved in regulation of postsynaptic membrane potential	131/4068	347/58733	5.80733e-60	131
MF	GO:0008375	acetylglucosaminyltransferase activity	133/4068	365/58733	9.53e-59	133
MF	GO:0008376	acetylgalactosaminyltransferase activity	93/4068	178/58733	7.09084e-58	93
MF	GO:1990405	protein antigen binding	87/4068	162/58733	1.66545e-55	87
MF	GO:1904854	proteasome core complex binding	68/4068	96/58733	3.42591e-55	68
MF	GO:0070320	inward rectifier potassium channel inhibitor activity	56/4068	67/58733	1.00286e-52	56
MF	GO:0005412	glucose:sodium symporter activity	58/4068	73/58733	3.79282e-52	58
MF	GO:0015459	potassium channel regulator activity	100/4068	237/58733	2.96071e-51	100
MF	GO:0004100	chitin synthase activity	77/4068	137/58733	2.96071e-51	77
MF	GO:0015144	carbohydrate transmembrane transporter activity	90/4068	191/58733	3.43299e-51	90
MF	GO:0098770	FBXO family protein binding	89/4068	196/58733	6.04405e-49	89
MF	GO:0034336	misfolded RNA binding	50/4068	58/58733	1.32713e-48	50
MF	GO:0005402	carbohydrate:cation symporter activity	77/4068	150/58733	2.11936e-47	77
MF	GO:0098960	postsynaptic neurotransmitter receptor activity	132/4068	443/58733	4.93139e-47	132
MF	GO:0003823	antigen binding	92/4068	225/58733	7.12734e-46	92
MF	GO:0015485	cholesterol binding	111/4068	328/58733	1.23231e-45	111
MF	GO:0008109	N-acetyllactosaminide beta-1,6-N-acetylglucosaminyltransferase activity	44/4068	48/58733	1.41179e-45	44
MF	GO:0003829	beta-1,3-galactosyl-O-glycosyl-glycoprotein beta-1,6-N-acetylglucosaminyltransferase activity	44/4068	49/58733	1.2463e-44	44
MF	GO:0032934	sterol binding	112/4068	352/58733	4.26035e-43	112
MF	GO:0005113	patched binding	64/4068	117/58733	8.00293e-42	64
MF	GO:0005231	excitatory extracellular ligand-gated ion channel activity	131/4068	483/58733	8.41521e-42	131
MF	GO:0043178	alcohol binding	130/4068	480/58733	2.00783e-41	130
MF	GO:0047225	acetylgalactosaminyl-O-glycosyl-glycoprotein beta-1,6-N-acetylglucosaminyltransferase activity	40/4068	44/58733	3.66309e-41	40
MF	GO:0031748	D1 dopamine receptor binding	63/4068	123/58733	6.42015e-39	63
MF	GO:0043014	alpha-tubulin binding	85/4068	231/58733	2.48472e-38	85
MF	GO:0016404	15-hydroxyprostaglandin dehydrogenase (NAD+) activity	44/4068	59/58733	1.02118e-37	44
MF	GO:0015145	monosaccharide transmembrane transporter activity	67/4068	147/58733	2.86611e-37	67
MF	GO:0042497	triacyl lipopeptide binding	51/4068	83/58733	5.09952e-37	51
MF	GO:0019870	potassium channel inhibitor activity	56/4068	105/58733	5.90676e-36	56
MF	GO:0042498	diacyl lipopeptide binding	50/4068	83/58733	1.02182e-35	50
MF	GO:0005496	steroid binding	124/4068	498/58733	1.30125e-35	124
MF	GO:0034185	apolipoprotein binding	71/4068	174/58733	1.30125e-35	71
MF	GO:0015205	nucleobase transmembrane transporter activity	39/4068	49/58733	1.64763e-35	39
MF	GO:0035663	Toll-like receptor 2 binding	50/4068	85/58733	4.86146e-35	50
MF	GO:0015166	polyol transmembrane transporter activity	44/4068	65/58733	8.24606e-35	44
MF	GO:0001409	guanine nucleotide transmembrane transporter activity	30/4068	30/58733	1.03145e-34	30
MF	GO:0008558	ABC-type guanine transporter activity	30/4068	30/58733	1.03145e-34	30
MF	GO:0015208	guanine transmembrane transporter activity	30/4068	30/58733	1.03145e-34	30
MF	GO:1905948	ABC-type 3',5'-cyclic GMP transmembrane transporter activity	30/4068	30/58733	1.03145e-34	30
MF	GO:0051119	sugar transmembrane transporter activity	67/4068	160/58733	1.46006e-34	67
MF	GO:0034237	protein kinase A regulatory subunit binding	58/4068	123/58733	1.74838e-33	58
MF	GO:0030620	U2 snRNA binding	50/4068	93/58733	1.66316e-32	50
MF	GO:0050998	nitric-oxide synthase binding	56/4068	120/58733	4.57406e-32	56
MF	GO:0005355	glucose transmembrane transporter activity	58/4068	137/58733	2.33407e-30	58
MF	GO:0015149	hexose transmembrane transporter activity	58/4068	137/58733	2.33407e-30	58
MF	GO:0050780	dopamine receptor binding	63/4068	165/58733	8.20945e-30	63
MF	GO:0030145	manganese ion binding	95/4068	366/58733	4.92845e-29	95
MF	GO:0036400	short neuropeptide F receptor activity	25/4068	25/58733	5.65632e-29	25
MF	GO:0048487	beta-tubulin binding	78/4068	260/58733	1.70682e-28	78
MF	GO:0071723	lipopeptide binding	51/4068	115/58733	5.42977e-28	51
MF	GO:0005345	purine nucleobase transmembrane transporter activity	30/4068	39/58733	9.48412e-27	30
MF	GO:0010348	lithium:proton antiporter activity	23/4068	23/58733	1.09874e-26	23
MF	GO:0061929	gamma-glutamylaminecyclotransferase activity	23/4068	23/58733	1.09874e-26	23
MF	GO:0099106	ion channel regulator activity	106/4068	475/58733	1.97262e-26	106
MF	GO:0008832	dGTPase activity	34/4068	53/58733	5.51486e-26	34
MF	GO:0016793	triphosphoric monoester hydrolase activity	34/4068	53/58733	5.51486e-26	34
MF	GO:0000293	ferric-chelate reductase activity	37/4068	67/58733	6.89689e-25	37
MF	GO:0015248	sterol transporter activity	47/4068	115/58733	5.09146e-24	47
MF	GO:0033612	receptor serine/threonine kinase binding	57/4068	176/58733	6.23331e-23	57
MF	GO:0016842	amidine-lyase activity	39/4068	84/58733	1.49698e-22	39
MF	GO:0008200	ion channel inhibitor activity	56/4068	175/58733	2.87362e-22	56
MF	GO:0030374	nuclear receptor coactivator activity	76/4068	306/58733	3.43481e-22	76
MF	GO:0052856	NADHX epimerase activity	19/4068	19/58733	4.15132e-22	19
MF	GO:0052857	NADPHX epimerase activity	19/4068	19/58733	4.15132e-22	19
MF	GO:0032560	guanyl deoxyribonucleotide binding	24/4068	31/58733	1.02507e-21	24
MF	GO:0032567	dGTP binding	24/4068	31/58733	1.02507e-21	24
MF	GO:0016524	latrotoxin receptor activity	28/4068	44/58733	1.93795e-21	28
MF	GO:0005362	low-affinity glucose:sodium symporter activity	27/4068	41/58733	2.69979e-21	27
MF	GO:0005307	choline:sodium symporter activity	27/4068	42/58733	6.96997e-21	27
MF	GO:0035325	Toll-like receptor binding	53/4068	169/58733	1.02361e-20	53
MF	GO:0005275	amine transmembrane transporter activity	30/4068	54/58733	1.69066e-20	30
MF	GO:0005372	water transmembrane transporter activity	30/4068	55/58733	3.38954e-20	30
MF	GO:0015250	water channel activity	30/4068	55/58733	3.38954e-20	30
MF	GO:0016248	channel inhibitor activity	56/4068	192/58733	3.59516e-20	56
MF	GO:0004222	metalloendopeptidase activity	96/4068	494/58733	1.35047e-19	96
MF	GO:0140103	catalytic activity, acting on a glycoprotein	49/4068	156/58733	2.77481e-19	49
MF	GO:1901505	carbohydrate derivative transmembrane transporter activity	65/4068	262/58733	3.73626e-19	65
MF	GO:0051018	protein kinase A binding	59/4068	221/58733	3.89362e-19	59
MF	GO:0016723	oxidoreductase activity, acting on metal ions, NAD or NADP as acceptor	37/4068	93/58733	1.02282e-18	37
MF	GO:0051428	peptide hormone receptor binding	16/4068	16/58733	1.04181e-18	16
MF	GO:0016840	carbon-nitrogen lyase activity	39/4068	105/58733	1.93921e-18	39
MF	GO:0004997	thyrotropin-releasing hormone receptor activity	15/4068	15/58733	1.47687e-17	15
MF	GO:0004035	alkaline phosphatase activity	24/4068	42/58733	5.27037e-17	24
MF	GO:0032554	purine deoxyribonucleotide binding	24/4068	42/58733	5.27037e-17	24
MF	GO:0016854	racemase and epimerase activity	32/4068	79/58733	1.26222e-16	32
MF	GO:0004370	glycerol kinase activity	19/4068	26/58733	1.26222e-16	19
MF	GO:0008948	oxaloacetate decarboxylase activity	16/4068	18/58733	1.26222e-16	16
MF	GO:0018773	acetylpyruvate hydrolase activity	16/4068	18/58733	1.26222e-16	16
MF	GO:0034545	fumarylpyruvate hydrolase activity	16/4068	18/58733	1.26222e-16	16
MF	GO:0047730	carnosine synthase activity	16/4068	18/58733	1.26222e-16	16
MF	GO:0005227	calcium activated cation channel activity	45/4068	153/58733	1.2779e-16	45
MF	GO:0070403	NAD+ binding	54/4068	213/58733	1.40076e-16	54
MF	GO:0015269	calcium-activated potassium channel activity	38/4068	112/58733	1.68909e-16	38
MF	GO:0005346	purine ribonucleotide transmembrane transporter activity	30/4068	70/58733	1.71798e-16	30
MF	GO:0015216	purine nucleotide transmembrane transporter activity	30/4068	70/58733	1.71798e-16	30
MF	GO:0004379	glycylpeptide N-tetradecanoyltransferase activity	14/4068	14/58733	1.80854e-16	14
MF	GO:0010844	recombination hotspot binding	14/4068	14/58733	1.80854e-16	14
MF	GO:0019107	myristoyltransferase activity	14/4068	14/58733	1.80854e-16	14
MF	GO:1902282	voltage-gated potassium channel activity involved in ventricular cardiac muscle cell action potential repolarization	14/4068	14/58733	1.80854e-16	14
MF	GO:0034603	pyruvate dehydrogenase [NAD(P)+] activity	15/4068	16/58733	1.83516e-16	15
MF	GO:0034604	pyruvate dehydrogenase (NAD+) activity	15/4068	16/58733	1.83516e-16	15
MF	GO:0022821	potassium ion antiporter activity	30/4068	72/58733	4.16995e-16	30
MF	GO:0004984	olfactory receptor activity	41/4068	133/58733	4.46177e-16	41
MF	GO:0003865	3-oxo-5-alpha-steroid 4-dehydrogenase activity	21/4068	34/58733	4.89213e-16	21
MF	GO:0033765	steroid dehydrogenase activity, acting on the CH-CH group of donors	21/4068	34/58733	4.89213e-16	21
MF	GO:0016286	small conductance calcium-activated potassium channel activity	25/4068	51/58733	1.19371e-15	25
MF	GO:0005328	neurotransmitter:sodium symporter activity	35/4068	103/58733	2.34213e-15	35
MF	GO:0008476	protein-tyrosine sulfotransferase activity	13/4068	13/58733	2.34213e-15	13
MF	GO:0015168	glycerol transmembrane transporter activity	13/4068	13/58733	2.34213e-15	13
MF	GO:0030184	nitric oxide transmembrane transporter activity	13/4068	13/58733	2.34213e-15	13
MF	GO:0047464	heparosan-N-sulfate-glucuronate 5-epimerase activity	13/4068	13/58733	2.34213e-15	13
MF	GO:0050379	UDP-glucuronate 5'-epimerase activity	13/4068	13/58733	2.34213e-15	13
MF	GO:0016504	peptidase activator activity	56/4068	249/58733	9.17418e-15	56
MF	GO:0098632	cell-cell adhesion mediator activity	28/4068	72/58733	3.21187e-14	28
MF	GO:0004735	pyrroline-5-carboxylate reductase activity	12/4068	12/58733	3.31009e-14	12
MF	GO:0032552	deoxyribonucleotide binding	24/4068	53/58733	4.10002e-14	24
MF	GO:0016722	oxidoreductase activity, acting on metal ions	37/4068	125/58733	4.93135e-14	37
MF	GO:0015932	nucleobase-containing compound transmembrane transporter activity	55/4068	251/58733	4.97616e-14	55
MF	GO:0015385	sodium:proton antiporter activity	23/4068	49/58733	5.35709e-14	23
MF	GO:0004715	non-membrane spanning protein tyrosine kinase activity	44/4068	173/58733	7.50943e-14	44
MF	GO:0015220	choline transmembrane transporter activity	27/4068	69/58733	7.52886e-14	27
MF	GO:0003950	NAD+ ADP-ribosyltransferase activity	49/4068	210/58733	9.84909e-14	49
MF	GO:0047651	alkylhalidase activity	16/4068	23/58733	1.08433e-13	16
MF	GO:0008384	IkappaB kinase activity	18/4068	30/58733	1.28636e-13	18
MF	GO:0019905	syntaxin binding	79/4068	457/58733	1.41531e-13	79
MF	GO:0015215	nucleotide transmembrane transporter activity	30/4068	88/58733	2.07612e-13	30
MF	GO:0033265	choline binding	27/4068	73/58733	3.57481e-13	27
MF	GO:0004738	pyruvate dehydrogenase activity	15/4068	21/58733	3.57481e-13	15
MF	GO:0004739	pyruvate dehydrogenase (acetyl-transferring) activity	15/4068	21/58733	3.57481e-13	15
MF	GO:0036317	tyrosyl-RNA phosphodiesterase activity	12/4068	13/58733	3.57481e-13	12
MF	GO:0070260	5'-tyrosyl-DNA phosphodiesterase activity	12/4068	13/58733	3.57481e-13	12
MF	GO:0004371	glycerone kinase activity	11/4068	11/58733	4.13479e-13	11
MF	GO:0004502	kynurenine 3-monooxygenase activity	11/4068	11/58733	4.13479e-13	11
MF	GO:0034012	FAD-AMP lyase (cyclizing) activity	11/4068	11/58733	4.13479e-13	11
MF	GO:0050354	triokinase activity	11/4068	11/58733	4.13479e-13	11
MF	GO:0015279	store-operated calcium channel activity	22/4068	49/58733	5.48954e-13	22
MF	GO:0005415	nucleoside:sodium symporter activity	25/4068	66/58733	1.43357e-12	25
MF	GO:0005267	potassium channel activity	74/4068	436/58733	2.03032e-12	74
MF	GO:0031996	thioesterase binding	24/4068	62/58733	2.33915e-12	24
MF	GO:0086008	voltage-gated potassium channel activity involved in cardiac muscle cell action potential repolarization	14/4068	20/58733	3.40273e-12	14
MF	GO:0086089	voltage-gated potassium channel activity involved in atrial cardiac muscle cell action potential repolarization	14/4068	20/58733	3.40273e-12	14
MF	GO:0017018	myosin phosphatase activity	17/4068	31/58733	4.42055e-12	17
MF	GO:0005308	creatine transmembrane transporter activity	30/4068	98/58733	4.48117e-12	30
MF	GO:1901618	organic hydroxy compound transmembrane transporter activity	46/4068	214/58733	1.10959e-11	46
MF	GO:0015271	outward rectifier potassium channel activity	27/4068	83/58733	1.11426e-11	27
MF	GO:0008061	chitin binding	50/4068	249/58733	1.92985e-11	50
MF	GO:0086080	protein binding involved in heterotypic cell-cell adhesion	22/4068	57/58733	2.08272e-11	22
MF	GO:0005451	monovalent cation:proton antiporter activity	23/4068	63/58733	2.72211e-11	23
MF	GO:0035379	carbon dioxide transmembrane transporter activity	13/4068	19/58733	3.28351e-11	13
MF	GO:0003839	gamma-glutamylcyclotransferase activity	16/4068	30/58733	3.34938e-11	16
MF	GO:0005452	inorganic anion exchanger activity	27/4068	87/58733	3.72664e-11	27
MF	GO:0010853	cyclase activator activity	22/4068	59/58733	4.47338e-11	22
MF	GO:0030249	guanylate cyclase regulator activity	22/4068	59/58733	4.47338e-11	22
MF	GO:0030250	guanylate cyclase activator activity	22/4068	59/58733	4.47338e-11	22
MF	GO:0004346	glucose-6-phosphatase activity	10/4068	11/58733	5.39264e-11	10
MF	GO:0050309	sugar-terminal-phosphatase activity	10/4068	11/58733	5.39264e-11	10
MF	GO:0016822	hydrolase activity, acting on acid carbon-carbon bonds	16/4068	31/58733	6.16749e-11	16
MF	GO:0016823	hydrolase activity, acting on acid carbon-carbon bonds, in ketonic substances	16/4068	31/58733	6.16749e-11	16
MF	GO:0051139	metal ion:proton antiporter activity	23/4068	66/58733	7.69927e-11	23
MF	GO:0005337	nucleoside transmembrane transporter activity	25/4068	79/58733	1.21808e-10	25
MF	GO:0015491	cation:cation antiporter activity	30/4068	111/58733	1.31735e-10	30
MF	GO:0015297	antiporter activity	57/4068	323/58733	1.4564e-10	57
MF	GO:0017069	snRNA binding	50/4068	264/58733	1.58573e-10	50
MF	GO:0016763	transferase activity, transferring pentosyl groups	59/4068	342/58733	1.72356e-10	59
MF	GO:0004758	serine C-palmitoyltransferase activity	16/4068	33/58733	1.97756e-10	16
MF	GO:0016454	C-palmitoyltransferase activity	16/4068	33/58733	1.97756e-10	16
MF	GO:0016824	hydrolase activity, acting on acid halide bonds	16/4068	33/58733	1.97756e-10	16
MF	GO:0019120	hydrolase activity, acting on acid halide bonds, in C-halide compounds	16/4068	33/58733	1.97756e-10	16
MF	GO:0046790	virion binding	26/4068	88/58733	2.68589e-10	26
MF	GO:0070679	inositol 1,4,5 trisphosphate binding	19/4068	48/58733	2.79616e-10	19
MF	GO:0008519	ammonium transmembrane transporter activity	40/4068	188/58733	3.10181e-10	40
MF	GO:0015298	solute:cation antiporter activity	30/4068	117/58733	5.08565e-10	30
MF	GO:0008520	L-ascorbate:sodium symporter activity	9/4068	10/58733	6.37225e-10	9
MF	GO:0009917	sterol 5-alpha reductase activity	9/4068	10/58733	6.37225e-10	9
MF	GO:0015229	L-ascorbic acid transmembrane transporter activity	9/4068	10/58733	6.37225e-10	9
MF	GO:0008331	high voltage-gated calcium channel activity	12/4068	19/58733	7.09014e-10	12
MF	GO:0005245	voltage-gated calcium channel activity	31/4068	126/58733	7.69244e-10	31
MF	GO:0008157	protein phosphatase 1 binding	41/4068	202/58733	8.11716e-10	41
MF	GO:0015299	solute:proton antiporter activity	23/4068	74/58733	9.47116e-10	23
MF	GO:0042169	SH2 domain binding	39/4068	190/58733	1.5003e-09	39
MF	GO:0008332	low voltage-gated calcium channel activity	12/4068	20/58733	1.60824e-09	12
MF	GO:0022850	serotonin-gated cation-selective channel activity	12/4068	20/58733	1.60824e-09	12
MF	GO:0004999	vasoactive intestinal polypeptide receptor activity	21/4068	65/58733	2.34144e-09	21
MF	GO:0004991	parathyroid hormone receptor activity	21/4068	66/58733	3.19318e-09	21
MF	GO:0031683	G-protein beta/gamma-subunit complex binding	26/4068	98/58733	3.25965e-09	26
MF	GO:0015464	acetylcholine receptor activity	41/4068	213/58733	4.08816e-09	41
MF	GO:0098631	cell adhesion mediator activity	28/4068	114/58733	5.23057e-09	28
MF	GO:0043398	HLH domain binding	13/4068	26/58733	6.3414e-09	13
MF	GO:0048763	calcium-induced calcium release activity	13/4068	26/58733	6.3414e-09	13
MF	GO:0030984	kininogen binding	12/4068	22/58733	6.95165e-09	12
MF	GO:0010851	cyclase regulator activity	22/4068	75/58733	7.11681e-09	22
MF	GO:0033691	sialic acid binding	25/4068	95/58733	7.68634e-09	25
MF	GO:0015106	bicarbonate transmembrane transporter activity	27/4068	109/58733	7.91094e-09	27
MF	GO:0015605	organophosphate ester transmembrane transporter activity	30/4068	132/58733	1.00518e-08	30
MF	GO:0034987	immunoglobulin receptor binding	20/4068	64/58733	1.04089e-08	20
MF	GO:0030506	ankyrin binding	32/4068	149/58733	1.38078e-08	32
MF	GO:0015301	anion:anion antiporter activity	27/4068	113/58733	1.78287e-08	27
MF	GO:0140323	solute:anion antiporter activity	27/4068	113/58733	1.78287e-08	27
MF	GO:0005164	tumor necrosis factor receptor binding	24/4068	93/58733	2.2815e-08	24
MF	GO:0097177	mitochondrial ribosome binding	12/4068	24/58733	2.42881e-08	12
MF	GO:0072349	modified amino acid transmembrane transporter activity	35/4068	178/58733	3.08811e-08	35
MF	GO:0017136	NAD-dependent histone deacetylase activity	14/4068	34/58733	3.4448e-08	14
MF	GO:0051287	NAD binding	54/4068	352/58733	5.82584e-08	54
MF	GO:0001786	phosphatidylserine binding	37/4068	200/58733	6.54239e-08	37
MF	GO:0001530	lipopolysaccharide binding	36/4068	192/58733	6.90799e-08	36
MF	GO:1904408	melatonin binding	15/4068	41/58733	7.09456e-08	15
MF	GO:0008527	taste receptor activity	12/4068	26/58733	7.36445e-08	12
MF	GO:0015136	sialic acid transmembrane transporter activity	10/4068	18/58733	1.03506e-07	10
MF	GO:0015538	sialic acid:proton symporter activity	10/4068	18/58733	1.03506e-07	10
MF	GO:0005223	intracellular cGMP-activated cation channel activity	13/4068	32/58733	1.2908e-07	13
MF	GO:0140359	ABC-type transporter activity	30/4068	148/58733	1.46089e-07	30
MF	GO:0070259	tyrosyl-DNA phosphodiesterase activity	12/4068	28/58733	1.98945e-07	12
MF	GO:0005044	scavenger receptor activity	43/4068	267/58733	3.33583e-07	43
MF	GO:0097200	cysteine-type endopeptidase activity involved in execution phase of apoptosis	42/4068	259/58733	3.76642e-07	42
MF	GO:0097153	cysteine-type endopeptidase activity involved in apoptotic process	42/4068	260/58733	4.17526e-07	42
MF	GO:0016624	oxidoreductase activity, acting on the aldehyde or oxo group of donors, disulfide as acceptor	15/4068	47/58733	5.39739e-07	15
MF	GO:0003725	double-stranded RNA binding	55/4068	387/58733	5.40217e-07	55
MF	GO:0005158	insulin receptor binding	30/4068	158/58733	6.30858e-07	30
MF	GO:0004969	histamine receptor activity	14/4068	42/58733	7.13991e-07	14
MF	GO:0015499	formate transmembrane transporter activity	15/4068	48/58733	7.22019e-07	15
MF	GO:0004198	calcium-dependent cysteine-type endopeptidase activity	27/4068	135/58733	7.9016e-07	27
MF	GO:0015101	organic cation transmembrane transporter activity	27/4068	135/58733	7.9016e-07	27
MF	GO:0120153	calcium-dependent carbohydrate binding	13/4068	37/58733	8.9996e-07	13
MF	GO:0001849	complement component C1q complex binding	12/4068	32/58733	1.07873e-06	12
MF	GO:0070405	ammonium ion binding	49/4068	341/58733	1.59142e-06	49
MF	GO:0019531	oxalate transmembrane transporter activity	15/4068	53/58733	2.88975e-06	15
MF	GO:0004129	cytochrome-c oxidase activity	16/4068	60/58733	3.15578e-06	16
MF	GO:0005326	neurotransmitter transmembrane transporter activity	48/4068	340/58733	3.32874e-06	48
MF	GO:0008502	melatonin receptor activity	15/4068	54/58733	3.69837e-06	15
MF	GO:0051575	5'-deoxyribose-5-phosphate lyase activity	11/4068	31/58733	5.76701e-06	11
MF	GO:0005131	growth hormone receptor binding	9/4068	21/58733	7.12351e-06	9
MF	GO:0043548	phosphatidylinositol 3-kinase binding	34/4068	214/58733	7.33798e-06	34
MF	GO:0004803	transposase activity	9/4068	22/58733	1.12188e-05	9
MF	GO:0008510	sodium:bicarbonate symporter activity	12/4068	39/58733	1.13074e-05	12
MF	GO:0140410	solute:bicarbonate symporter activity	12/4068	39/58733	1.13074e-05	12
MF	GO:0016675	oxidoreductase activity, acting on a heme group of donors	16/4068	66/58733	1.16811e-05	16
MF	GO:0016857	racemase and epimerase activity, acting on carbohydrates and derivatives	13/4068	46/58733	1.34472e-05	13
MF	GO:0015116	sulfate transmembrane transporter activity	15/4068	60/58733	1.47427e-05	15
MF	GO:0030247	polysaccharide binding	26/4068	150/58733	1.85007e-05	26
MF	GO:0031852	mu-type opioid receptor binding	7/4068	14/58733	2.32914e-05	7
MF	GO:0047391	alkylglycerophosphoethanolamine phosphodiesterase activity	7/4068	14/58733	2.32914e-05	7
MF	GO:0031690	adrenergic receptor binding	19/4068	93/58733	2.43626e-05	19
MF	GO:1990715	mRNA CDS binding	12/4068	42/58733	2.54762e-05	12
MF	GO:0008261	allatostatin receptor activity	13/4068	49/58733	2.7737e-05	13
MF	GO:0061663	NEDD8 ligase activity	21/4068	113/58733	4.06028e-05	21
MF	GO:0047144	2-acylglycerol-3-phosphate O-acyltransferase activity	12/4068	44/58733	4.21718e-05	12
MF	GO:0033300	dehydroascorbic acid transmembrane transporter activity	9/4068	26/58733	5.16865e-05	9
MF	GO:0008273	calcium, potassium:sodium antiporter activity	7/4068	16/58733	6.67421e-05	7
MF	GO:0005251	delayed rectifier potassium channel activity	14/4068	62/58733	9.3324e-05	14
MF	GO:0031730	CCR5 chemokine receptor binding	6/4068	12/58733	9.38878e-05	6
MF	GO:0036312	phosphatidylinositol 3-kinase regulatory subunit binding	15/4068	70/58733	9.83829e-05	15
MF	GO:0005248	voltage-gated sodium channel activity	13/4068	55/58733	0.000100485	13
MF	GO:0031701	angiotensin receptor binding	9/4068	29/58733	0.000133366	9
MF	GO:0031702	type 1 angiotensin receptor binding	9/4068	29/58733	0.000133366	9
MF	GO:0043225	ATPase-coupled inorganic anion transmembrane transporter activity	56/4068	482/58733	0.00014798	56
MF	GO:0001609	G protein-coupled adenosine receptor activity	7/4068	18/58733	0.000159171	7
MF	GO:0016174	NAD(P)H oxidase H2O2-forming activity	11/4068	43/58733	0.000162391	11
MF	GO:0005314	high-affinity glutamate transmembrane transporter activity	8/4068	24/58733	0.000182381	8
MF	GO:0005537	mannose binding	51/4068	432/58733	0.000193626	51
MF	GO:0017154	semaphorin receptor activity	21/4068	126/58733	0.000196042	21
MF	GO:0019203	carbohydrate phosphatase activity	10/4068	37/58733	0.000196042	10
MF	GO:0050308	sugar-phosphatase activity	10/4068	37/58733	0.000196042	10
MF	GO:0034979	NAD-dependent protein deacetylase activity	14/4068	67/58733	0.00021493	14
MF	GO:0008028	monocarboxylic acid transmembrane transporter activity	54/4068	474/58733	0.000306634	54
MF	GO:0001968	fibronectin binding	36/4068	279/58733	0.000311849	36
MF	GO:0031628	opioid receptor binding	7/4068	20/58733	0.000330392	7
MF	GO:0042166	acetylcholine binding	21/4068	131/58733	0.000334304	21
MF	GO:0042800	histone methyltransferase activity (H3-K4 specific)	14/4068	70/58733	0.000342721	14
MF	GO:0097110	scaffold protein binding	40/4068	325/58733	0.000391485	40
MF	GO:0048408	epidermal growth factor binding	11/4068	48/58733	0.000441352	11
MF	GO:0032183	SUMO binding	37/4068	300/58733	0.000611485	37
MF	GO:0005249	voltage-gated potassium channel activity	36/4068	290/58733	0.000637063	36
MF	GO:0019215	intermediate filament binding	12/4068	58/58733	0.00065255	12
MF	GO:0019788	NEDD8 transferase activity	21/4068	138/58733	0.000668701	21
MF	GO:0004602	glutathione peroxidase activity	17/4068	101/58733	0.000676409	17
MF	GO:0051371	muscle alpha-actinin binding	14/4068	75/58733	0.000697943	14
MF	GO:0009922	fatty acid elongase activity	8/4068	29/58733	0.000727744	8
MF	GO:0034236	protein kinase A catalytic subunit binding	15/4068	84/58733	0.000731808	15
MF	GO:0004745	retinol dehydrogenase activity	19/4068	121/58733	0.000796989	19
MF	GO:0005007	fibroblast growth factor-activated receptor activity	9/4068	37/58733	0.000910784	9

## Sheet: S10
Table S10. Shell matrix proteins detected from the prismatic (P), foliated (F) and chalky layer (C) of C. nippona."+" represents the protein with signal peptide domain.
Protein ID	Identified in shell layer	Signal peptide	Molecular weight	pI	NR annotation	Swissprot annotation
CNI_025567-RB	P,F,C	+	176020	9.87	GATA zinc finger domain-containing protein 7 isoform X1 [Crassostrea gigas]	WAP four-disulfide core domain protein 6A OS=Mus musculus OX=10090 GN=Wfdc6a PE=2 SV=1
CNI_018261-RA	P,F,C	+	28816	9.2	translation initiation factor IF-2 [Crassostrea gigas]	Gigasin-4 (Fragment) OS=Crassostrea gigas OX=29159 PE=1 SV=1
CNI_013690-RD	P,F,C	+	87385.1	9.08	peroxidase-like protein [Crassostrea gigas]	Peroxidase-like protein OS=Margaritifera margaritifera OX=102329 PE=1 SV=1
CNI_027745-RA	P,F,C	+	12255.1	6.83	four-domain proteases inhibitor [Crassostrea gigas]	Serine protease inhibitor dipetalogastin (Fragment) OS=Dipetalogaster maximus OX=72496 PE=1 SV=2
CNI_014037-RA	P,F,C	+	40234.6	7.43	LOW QUALITY PROTEIN: gigasin-2 [Crassostrea gigas]	Gigasin-2 OS=Crassostrea gigas OX=29159 PE=1 SV=1
CNI_000213-RA	P,F,C	+	29836.5	7.34	chymotrypsin-like serine proteinase [Crassostrea gigas]	Chymotrypsin-like serine proteinase OS=Haliotis rufescens OX=6454 PE=1 SV=1
CNI_002702-RA	P,F,C	+	110616	8.07	uncharacterized protein LOC105330910 [Crassostrea gigas]	Tyrosinase-like protein OS=Pinctada maxima OX=104660 PE=1 SV=1
CNI_003243-RA	P,F,C	+	86871.6	7.29	fibronectin type III domain-containing protein 2 [Crassostrea gigas]	Fibronectin type III domain-containing protein 2 OS=Margaritifera margaritifera OX=102329 PE=1 SV=1
CNI_003244-RA	P,F,C	+	74485.5	6.53	fibronectin type III domain-containing protein 2 isoform X1 [Crassostrea gigas]	Fibronectin type III domain-containing protein 2 OS=Margaritifera margaritifera OX=102329 PE=1 SV=1
CNI_012316-RB	P,F,C	+	119229	8.03	gigasin-6 isoform X2 [Crassostrea gigas]	Gigasin-6 OS=Crassostrea gigas OX=29159 PE=1 SV=1
CNI_014038-RB	P,F,C		40459.3	4.9	EGF-like domain-containing protein 2 [Crassostrea gigas]	EGF-like domain-containing protein 2 OS=Pinctada maxima OX=104660 PE=1 SV=1
CNI_014930-RB	P,F,C		113799	8.58	putative beta-hexosaminidase [Crassostrea gigas]	Putative beta-hexosaminidase OS=Margaritifera margaritifera OX=102329 PE=1 SV=1
CNI_016472-RB	P,F,C	+	81078.2	8.91	tyrosinase-like protein 2 [Crassostrea gigas]	Tyrosinase-like protein 1 OS=Margaritifera margaritifera OX=102329 PE=1 SV=1
CNI_022625-RA	P,F,C	+	118588	10.24	extensin [Crassostrea gigas]	NA
CNI_025523-RA	P,F,C	+	237594	11.1	nuclear receptor coactivator 6 [Crassostrea gigas]	NA
CNI_026744-RB	P,F,C	+	33831	6.11	kielin/chordin-like protein [Crassostrea gigas]	Kielin/chordin-like protein OS=Homo sapiens OX=9606 GN=KCP PE=2 SV=3
CNI_002855-RB	P,F		41715.6	5.15	actin, adductor muscle [Crassostrea gigas]	Actin, adductor muscle OS=Placopecten magellanicus OX=6577 PE=2 SV=1
CNI_007810-RB	P,F		41805.8	5.16	actin [Crassostrea ariakensis]	Actin OS=Crassostrea gigas OX=29159 PE=2 SV=1
CNI_013694-RD	P,F	+	88269.9	7.55	peroxidase-like protein [Crassostrea gigas]	Peroxidase-like protein OS=Margaritifera margaritifera OX=102329 PE=1 SV=1
CNI_023373-RA	P,F	+	28328.8	8.21	loricrin isoform X2 [Crassostrea gigas]	NA
CNI_011434-RA	P,F	+	19122.9	11.37	collagen alpha-2(I) chain [Crassostrea gigas]	NA
CNI_002902-RD	P,F		49910.3	8.78	uncharacterized protein LOC105320276 isoform X1 [Crassostrea gigas]	NA
CNI_023374-RB	P,F	+	25939.8	7.99	loricrin isoform X1 [Crassostrea gigas]	NA
CNI_013832-RA	P,F	+	132200	4.67	uncharacterized protein LOC105325156 [Crassostrea gigas]	Protein PIF OS=Pinctada fucata OX=50426 PE=1 SV=1
CNI_019813-RA	P,C	+	72195.3	9.19	extensin-3 [Crassostrea gigas]	Proteoglycan 4 OS=Mus musculus OX=10090 GN=Prg4 PE=1 SV=2
CNI_002091-RG	P,C	+	152203	7.89	uncharacterized protein LOC111125054 [Crassostrea virginica]	Sodium-coupled monocarboxylate transporter 1 OS=Homo sapiens OX=9606 GN=SLC5A8 PE=1 SV=2
CNI_014039-RD	P,C	+	40249	6.34	EGF-like domain-containing protein 2 isoform X2 [Crassostrea gigas]	EGF-like domain-containing protein 2 OS=Pinctada maxima OX=104660 PE=1 SV=1
CNI_014386-RD	P,C		216144	5.06	sushi, von Willebrand factor type A, EGF and pentraxin domain-containing protein 1-like [Crassostrea gigas]	Sushi, von Willebrand factor type A, EGF and pentraxin domain-containing protein 1 OS=Rattus norvegicus OX=10116 GN=Svep1 PE=1 SV=1
CNI_021098-RA	P,C	+	71436.2	4.36	asparagine-rich protein isoform X1 [Crassostrea gigas]	Asparagine-rich protein OS=Margaritifera margaritifera OX=102329 PE=1 SV=1
CNI_024434-RA	P,C	+	132041	9.39	GATA zinc finger domain-containing protein 14 [Crassostrea gigas]	NA
CNI_026753-RA	P,C	+	47649.3	6.64	adhesive plaque matrix protein-like isoform X1 [Crassostrea gigas]	von Willebrand factor C and EGF domain-containing protein OS=Homo sapiens OX=9606 GN=VWCE PE=1 SV=2
CNI_027279-RA	P,C	+	82159.9	6.8	laccase-24 [Crassostrea gigas]	L-ascorbate oxidase OS=Arabidopsis thaliana OX=3702 GN=AAO PE=1 SV=1
CNI_027466-RB	P,C		443189	6.44	uncharacterized protein LOC111111646 isoform X6 [Crassostrea virginica]	Obscurin OS=Mus musculus OX=10090 GN=Obscn PE=1 SV=3
CNI_026874-RA	F,C		249042	9.86	myb-like protein P [Crassostrea gigas]	Kunitz-type serine protease inhibitor bitisilin-3 (Fragment) OS=Bitis gabonica OX=8694 PE=2 SV=1
CNI_026219-RA	F,C	+	240066	10.08	mucin-2 [Crassostrea gigas]	NA
CNI_004940-RA	F,C	+	63213.2	4.74	mesenchyme-specific cell surface glycoprotein [Crassostrea gigas]	Gigasin-3a (Fragment) OS=Crassostrea gigas OX=29159 PE=1 SV=1
CNI_004555-RA	F,C		266099	4.08	mucin-2-like [Crassostrea gigas]	Shell matrix protein (Fragment) OS=Mytilus californianus OX=6549 PE=1 SV=1
CNI_011440-RA	F,C	+	38343.2	10.46	translation initiation factor IF-2-like [Crassostrea gigas]	NA
CNI_001356-RA	F,C	+	9074.2	7.28	serine protease inhibitor Cvsi-2-like isoform X1 [Crassostrea gigas]	NA
CNI_014465-RB	F,C	+	79539.6	8.42	putative mediator of RNA polymerase II transcription subunit 26 isoform X5 [Crassostrea gigas]	NA
CNI_002071-RB	F,C	+	78926.5	10.42	proteoglycan 4 [Crassostrea gigas]	NA
CNI_019321-RA	F,C		12996	5.64	lectin [Crassostrea gigas]	NA
CNI_021621-RB	F,C	+	52809	6.13	nacrein-like protein precursor [Crassostrea gigas]	Nacrein-like protein (Fragment) OS=Mytilus californianus OX=6549 PE=1 SV=1
CNI_018244-RA	F,C	+	32938.2	10.2	translation initiation factor IF-2 [Crassostrea gigas]	NA
CNI_000448-RJ	F,C		112077	8.02	CD109 antigen isoform X1 [Crassostrea gigas]	CD109 antigen OS=Homo sapiens OX=9606 GN=CD109 PE=1 SV=2
CNI_026220-RA	F,C	+	592564	9.81	mucin-2-like [Crassostrea gigas]	NA
CNI_026946-RA	F,C	+	173016	9.16	uncharacterized protein LOC105342849 isoform X2 [Crassostrea gigas]	NA
CNI_027465-RA	F,C		299384	6.24	uncharacterized protein LOC105345521 isoform X6 [Crassostrea gigas]	Hemicentin-2 OS=Mus musculus OX=10090 GN=Hmcn2 PE=1 SV=1
CNI_016850-RA	P	+	9698.33	8.4	uncharacterized protein LOC112576304 [Pomacea canaliculata]	NA
CNI_025788-RA	P	+	8728.25	6.07	WAP four-disulfide core domain protein 2-like [Crassostrea gigas]	NA
CNI_025790-RA	P	+	20869.8	7.92	BPTI/Kunitz domain-containing protein-like [Crassostrea gigas]	Eppin OS=Homo sapiens OX=9606 GN=EPPIN PE=1 SV=1
CNI_016171-RA	P	+	77416.6	9.08	tyrosinase-like protein 1 [Crassostrea gigas]	Tyrosinase-like protein 1 OS=Margaritifera margaritifera OX=102329 PE=1 SV=1
CNI_021312-RA	P	+	30095.8	10.09	serine, glycine, tyrosine and glutamine-rich protein-like [Crassostrea gigas]	NA
CNI_026316-RA	P	+	70012.1	9.68	uncharacterized protein LOC117687858 isoform X6 [Crassostrea gigas]	NA
CNI_026507-RA	P	+	144260	10.65	hornerin [Crassostrea gigas]	NA
CNI_011606-RA	P	+	35568.1	8.76	elastin-like [Crassostrea gigas]	NA
CNI_007008-RA	P	+	56139.3	10.68	fibronectin type III domain-containing protein 1-like [Crassostrea virginica]	NA
CNI_020652-RA	P	+	46739	4.68	uncharacterized PE-PGRS family protein PE_PGRS46-like [Crassostrea gigas]	NA
CNI_004689-RA	P	+	92651.3	8.45	uncharacterized protein LOC105346503 [Crassostrea gigas]	Tyrosinase-like protein OS=Pinctada maxima OX=104660 PE=1 SV=1
CNI_016834-RA	P	+	9824.41	8.39	uncharacterized protein LOC112576304 [Pomacea canaliculata]	NA
CNI_002442-RA	P	+	16518.7	7.68	temptin [Crassostrea gigas]	Temptin OS=Aplysia californica OX=6500 PE=1 SV=1
CNI_011856-RA	P	+	36732.6	8.74	uncharacterized protein LOC105327499 [Crassostrea gigas]	Insoluble matrix shell protein 1 (Fragment) OS=Ruditapes philippinarum OX=129788 PE=1 SV=1
CNI_020651-RB	P	+	47183.8	4.92	spider flagelliform silk-like protein Shelk1 [Crassostrea nippona]	NA
CNI_020649-RA	P	+	45064.6	6.52	spider flagelliform silk-like protein Shelk1 [Crassostrea nippona]	NA
CNI_023368-RA	P		22449.2	8.05	uncharacterized protein LOC105348973 [Crassostrea gigas]	NA
CNI_026698-RC	P	+	69714.8	6.2	translation initiation factor IF-2-like isoform X2 [Crassostrea gigas]	Valine-rich protein OS=Pinctada maxima OX=104660 PE=1 SV=1
CNI_027744-RA	P	+	13120.2	8.05	thrombin inhibitor rhodniin-like [Crassostrea virginica]	Leech-derived tryptase inhibitor C OS=Hirudo medicinalis OX=6421 PE=1 SV=1
CNI_021309-RA	P	+	21902.1	9.82	uncharacterized transmembrane protein DDB_G0289901-like [Crassostrea gigas]	NA
CNI_021841-RA	P	+	13881.8	5.66	uncharacterized shell protein 1-like [Crassostrea virginica]	Uncharacterized shell protein 1 OS=Pinctada maxima OX=104660 PE=1 SV=1
CNI_010549-RB	P		66796.9	9.02	spidroin-1 [Crassostrea gigas]	NA
CNI_026933-RA	P		13340.2	6.98	uncharacterized protein LOC105329504 isoform X2 [Crassostrea gigas]	NA
CNI_026701-RB	P	+	27571	11.1	mantle protein isoform X2 [Crassostrea gigas]	Mantle protein OS=Pinctada maxima OX=104660 PE=1 SV=1
CNI_025789-RA	P	+	25100.9	7.9	von Willebrand factor C and EGF domain-containing protein [Crassostrea gigas]	BPTI/Kunitz domain-containing protein (Fragment) OS=Haliotis asinina OX=109174 PE=1 SV=1
CNI_017829-RB	P	+	25086.9	7.9	von Willebrand factor C and EGF domain-containing protein [Crassostrea gigas]	BPTI/Kunitz domain-containing protein (Fragment) OS=Haliotis asinina OX=109174 PE=1 SV=1
CNI_020103-RA	P	+	8311.63	8.29	uncharacterized protein LOC111135568 isoform X3 [Crassostrea virginica]	NA
CNI_017022-RA	P	+	55127.1	4.24	cell wall protein RTB1-like [Crassostrea gigas]	NA
CNI_025786-RA	P	+	8377.89	6.92	WAP four-disulfide core domain protein 2-like [Crassostrea gigas]	NA
CNI_024256-RA	P	+	15046.5	7.68	NTR domain-containing protein-like [Crassostrea gigas]	Metalloproteinase inhibitor 3 OS=Bos taurus OX=9913 GN=TIMP3 PE=2 SV=1
CNI_011075-RB	P	+	17631.3	9.79	NA	NA
CNI_026301-RA	P	+	27906.8	8.04	uncharacterized protein LOC105339763 isoform X1 [Crassostrea gigas]	NA
CNI_026254-RA	P	+	8715.28	7.91	uncharacterized protein LOC105319335 [Crassostrea gigas]	NA
CNI_023375-RB	P	+	26262.1	7.64	loricrin isoform X1 [Crassostrea gigas]	NA
CNI_003320-RA	P	+	288010	10.61	uncharacterized protein LOC105345015 [Crassostrea gigas]	NA
CNI_007162-RA	P	+	51008.8	4.7	nacrein-like protein precursor [Crassostrea gigas]	Nacrein-like protein (Fragment) OS=Mytilus californianus OX=6549 PE=1 SV=1
CNI_007164-RA	P	+	41687.1	6.29	nacrein-like protein precursor [Crassostrea gigas]	Nacrein-like protein (Fragment) OS=Mytilus californianus OX=6549 PE=1 SV=1
CNI_011091-RA	P	+	74411.6	9.56	tyrosinase-like protein 2 precursor [Crassostrea gigas]	Tyrosinase-like protein 2 OS=Margaritifera margaritifera OX=102329 PE=1 SV=1
CNI_012164-RJ	P		63701.2	3.95	calmodulin-like protein 12 [Crassostrea virginica]	Calmodulin-2 OS=Branchiostoma lanceolatum OX=7740 GN=CAM2 PE=2 SV=3
CNI_012508-RB	P		25517.3	4.14	CALM protein [Nycticryphes semicollaris]	Calmodulin OS=Malus domestica OX=3750 GN=CAM PE=3 SV=2
CNI_012539-RG	P		58019	3.88	calmodulin-like protein 12 [Patiria miniata]	Calmodulin OS=Metridium senile OX=6116 PE=1 SV=3
CNI_015978-RA	P	+	22221.3	8.11	uncharacterized protein LOC105322213 [Crassostrea gigas]	NA
CNI_022575-RA	P		119766	4.81	uncharacterized protein LOC111108341 isoform X2 [Crassostrea virginica]	NA
CNI_026754-RA	P	+	45080.1	7.39	kielin/chordin-like protein [Crassostrea gigas]	Kielin/chordin-like protein OS=Xenopus laevis OX=8355 GN=kcp PE=2 SV=1
CNI_027278-RA	P		22415.6	7.92	laccase-24 [Crassostrea gigas]	Laccase-11 OS=Arabidopsis thaliana OX=3702 GN=LAC11 PE=2 SV=1
CNI_018874-RA	F	+	26072.6	8.67	uncharacterized protein LOC117690973 [Crassostrea gigas]	NA
CNI_004939-RC	F	+	80222.6	10.3	uncharacterized protein LOC105338188 [Crassostrea gigas]	Gigasin-3a (Fragment) OS=Crassostrea gigas OX=29159 PE=1 SV=1
CNI_007821-RA	F		40280.1	5.85	actin, cytoplasmic [Crassostrea gigas]	Actin OS=Crassostrea gigas OX=29159 PE=2 SV=1
CNI_010862-RA	F	+	32680.8	9.44	circumsporozoite protein-like [Crassostrea gigas]	NA
CNI_019438-RA	F		60849.8	4.43	uncharacterized protein LOC105319151 [Crassostrea gigas]	NA
CNI_012287-RA	F	+	100238	10.61	keratin, type I cytoskeletal 9 [Crassostrea gigas]	Carboxypeptidase inhibitor SmCI OS=Sabellastarte magnifica OX=389514 PE=1 SV=1
CNI_027167-RC	C	+	21169.2	4.89	dominin precursor [Crassostrea virginica]	Extracellular superoxide dismutase [Cu-Zn] OS=Rattus norvegicus OX=10116 GN=Sod3 PE=1 SV=2
CNI_027168-RB	C	+	21168.2	4.86	extracellular superoxide dismutase [Cu-Zn] [Crassostrea gigas]	Extracellular superoxide dismutase [Cu-Zn] OS=Rattus norvegicus OX=10116 GN=Sod3 PE=1 SV=2
CNI_027166-RA	C	+	21252.2	4.89	superoxide dismutase [Cu-Zn]-like precursor [Crassostrea gigas]	Extracellular superoxide dismutase [Cu-Zn] OS=Mus musculus OX=10090 GN=Sod3 PE=1 SV=1
CNI_005709-RA	C	+	25828.4	6.96	peptidyl-prolyl cis-trans isomerase B [Crassostrea gigas]	Peptidyl-prolyl cis-trans isomerase B OS=Gallus gallus OX=9031 GN=PPIB PE=2 SV=1
CNI_019042-RA	C	+	13584.4	5.08	cystatin A [Crassostrea gigas]	Cystatin-A2 OS=Dictyostelium discoideum OX=44689 GN=cpiB PE=2 SV=1
CNI_027462-RD	C	+	57633.9	4.67	uncharacterized protein LOC105345528 [Crassostrea gigas]	Protein PIF OS=Pinctada fucata OX=50426 PE=1 SV=1
CNI_019180-RB	C	+	66353.1	9.11	L-sorbose 1-dehydrogenase [Crassostrea gigas]	L-sorbose 1-dehydrogenase OS=Gluconobacter oxydans OX=442 PE=3 SV=1
CNI_024899-RA	C		83622.3	5	putative leucine-rich repeat-containing protein DDB_G0290503 [Crassostrea gigas]	Complement C1q-like protein 2 OS=Homo sapiens OX=9606 GN=C1QL2 PE=2 SV=2
CNI_010364-RA	C	+	71358.7	6.58	mucin-5AC isoform X3 [Crassostrea gigas]	NA
CNI_005418-RF	C	+	110572	6.45	uncharacterized protein LOC105317119 isoform X3 [Crassostrea gigas]	L-ascorbate oxidase OS=Arabidopsis thaliana OX=3702 GN=AAO PE=1 SV=1
CNI_019614-RA	C	+	15620.8	5.16	temptin-like [Crassostrea gigas]	Temptin OS=Aplysia californica OX=6500 PE=1 SV=1
CNI_006720-RA	C	+	22849	8.05	retinol-binding protein 4-B-like [Crassostrea gigas]	Retinol-binding protein 4-B OS=Oncorhynchus mykiss OX=8022 GN=rbp4b PE=1 SV=2
CNI_027463-RB	C	+	127861	4.68	uncharacterized protein LOC111114030 [Crassostrea virginica]	Protein PIF OS=Margaritifera margaritifera OX=102329 PE=1 SV=1
CNI_014185-RA	C	+	61080.5	4.37	EGF-like domain-containing protein 2 [Crassostrea gigas]	EGF-like domain-containing protein 1 OS=Lottia gigantea OX=225164 PE=1 SV=1
CNI_013560-RA	C	+	60404.1	6.49	MOXD1 homolog 1 [Crassostrea gigas]	Temptin OS=Aplysia californica OX=6500 PE=1 SV=1
CNI_011594-RA	C		18754.9	6.48	uncharacterized protein LOC105335279 [Crassostrea gigas]	NA
CNI_015381-RA	C	+	22534.6	8.03	spore cortex-lytic enzyme [Crassostrea gigas]	Spore cortex-lytic enzyme OS=Bacillus subtilis (strain 168) OX=224308 GN=sleB PE=1 SV=1
CNI_027662-RA	C	+	13167.1	4.76	uncharacterized protein LOC105339521 isoform X1 [Crassostrea gigas]	NA
CNI_008286-RA	C		69207.8	5.1	uncharacterized protein LOC105320647 [Crassostrea gigas]	NA
CNI_028781-RA	C	+	32205.2	8.95	complement C1q tumor necrosis factor-related protein 3 [Crassostrea gigas]	Complement C1q tumor necrosis factor-related protein 4 OS=Mus musculus OX=10090 GN=C1qtnf4 PE=1 SV=1
CNI_011370-RA	C	+	32254.3	8.94	complement C1q tumor necrosis factor-related protein 3 [Crassostrea gigas]	Complement C1q tumor necrosis factor-related protein 4 OS=Mus musculus OX=10090 GN=C1qtnf4 PE=1 SV=1
CNI_006764-RA	C	+	43859.6	8.08	uncharacterized protein LOC109619583 [Crassostrea gigas]	NA
CNI_004556-RA	C	+	42037.9	10.85	nuclear transcription factor Y subunit gamma [Crassostrea gigas]	NA
CNI_015380-RA	C	+	18402.9	6.49	spore cortex-lytic enzyme [Crassostrea gigas]	Spore cortex-lytic enzyme OS=Alkalihalobacillus halodurans (strain ATCC BAA-125 / DSM 18197 / FERM 7344 / JCM 9153 / C-125) OX=272558 GN=sleB PE=3 SV=1
CNI_007312-RA	C		19118.5	4.5	temptin [Crassostrea gigas]	Temptin OS=Aplysia californica OX=6500 PE=1 SV=1
CNI_006953-RA	C		12686.8	7.79	uncharacterized protein LOC105339125 [Crassostrea gigas]	NA
CNI_001179-RA	C	+	24399.9	10.51	non-classical arabinogalactan protein 31-like [Crassostrea gigas]	NA
CNI_003548-RA	C		15576.4	4.49	uncharacterized protein LOC105328194 [Crassostrea gigas]	NA
CNI_002163-RA	C		15521.3	4.4	uncharacterized protein LOC105328194 [Crassostrea gigas]	NA
CNI_025535-RC	C	+	16432.1	7.59	carboxypeptidase inhibitor SmCI [Crassostrea gigas]	KappaPI-actitoxin-Avd3a OS=Anemonia sulcata OX=6108 PE=1 SV=2
CNI_010915-RA	C	+	18250.7	4.91	perlucin-like protein isoform X2 [Crassostrea gigas]	C-type lectin OS=Cerberus rynchops OX=46267 PE=1 SV=1
CNI_007299-RA	C	+	17092	4.02	temptin [Crassostrea gigas]	Temptin OS=Aplysia californica OX=6500 PE=1 SV=1
CNI_006079-RA	C	+	25463.9	8.23	uncharacterized protein LOC105329664 [Crassostrea gigas]	NA
CNI_001236-RA	C		13859	10.13	uncharacterized protein LOC105332169 isoform X2 [Crassostrea gigas]	ATP synthase subunits region ORF 7 OS=Rhodobacter blasticus OX=1075 PE=4 SV=1
CNI_010772-RA	C	+	12065.9	4.8	NA	NA
CNI_002159-RA	C	+	21316.9	7.96	uncharacterized protein LOC105328176 [Crassostrea gigas]	NA
CNI_003545-RA	C	+	21301.9	8.13	uncharacterized protein LOC105328176 [Crassostrea gigas]	NA
CNI_015980-RB	C	+	22393.1	6.42	uncharacterized protein LOC105322210 [Crassostrea gigas]	NA
CNI_026380-RA	C	+	19790.9	7.82	uncharacterized protein LOC105343511 [Crassostrea gigas]	NA
CNI_017707-RA	C		11955.6	8.82	uncharacterized protein LOC105343024 [Crassostrea gigas]	NA
CNI_024757-RA	C	+	13562.8	9.09	big defensin-like [Crassostrea virginica]	Big defensin OS=Branchiostoma belcheri OX=7741 PE=3 SV=1
CNI_026294-RA	C	+	10430.3	7.61	uncharacterized protein LOC111112002 [Crassostrea virginica]	NA
CNI_026288-RA	C	+	10793.9	9.01	uncharacterized protein LOC111112002 [Crassostrea virginica]	NA
CNI_003245-RA	C	+	75932.6	9.77	fibronectin type III domain-containing protein 1-like [Crassostrea virginica]	Fibronectin type III domain-containing protein 2 OS=Margaritifera margaritifera OX=102329 PE=1 SV=1
CNI_004951-RA	C		81128.9	8.4	tyrosinase-like protein 1 [Crassostrea gigas]	Tyrosinase-like protein 2 OS=Margaritifera margaritifera OX=102329 PE=1 SV=1
CNI_005936-RB	C		34431.9	7.76	cathepsin Z-like [Crassostrea gigas]	Cathepsin Z OS=Bos taurus OX=9913 GN=CTSZ PE=2 SV=2
CNI_006613-RA	C		51822.3	6.98	uncharacterized protein LOC105344061 isoform X2 [Crassostrea gigas]	Cysteine-rich venom protein OS=Conus textile OX=6494 PE=1 SV=1
CNI_006614-RB	C		105926	7.35	GATA zinc finger domain-containing protein 14 [Crassostrea gigas]	Cysteine-rich venom protein Mr30 OS=Conus marmoreus OX=42752 PE=1 SV=1
CNI_012570-RE	C	+	103330	9.38	inter-alpha-trypsin inhibitor heavy chain H3 isoform X1 [Crassostrea gigas]	Inter-alpha-trypsin inhibitor heavy chain H4 OS=Homo sapiens OX=9606 GN=ITIH4 PE=1 SV=4
CNI_014344-RA	C		267403	4.52	uncharacterized protein LOC105338946 isoform X3 [Crassostrea gigas]	Atrial natriuretic peptide-converting enzyme OS=Homo sapiens OX=9606 GN=CORIN PE=1 SV=2
CNI_014385-RA	C	+	45643.8	7.47	protein PIF-like [Crassostrea gigas]	Protein PIF OS=Pinctada fucata OX=50426 PE=1 SV=1
CNI_016314-RA	C	+	61468.5	10.26	uncharacterized protein LOC105343380 [Crassostrea gigas]	NA
CNI_016762-RA	C		93294.2	9.16	peroxidase-like protein isoform X3 [Crassostrea gigas]	Peroxidase-like protein OS=Margaritifera margaritifera OX=102329 PE=1 SV=1
CNI_017004-RA	C	+	32196.9	7.91	uncharacterized protein LOC105346062 [Crassostrea gigas]	NA
CNI_019628-RA	C	+	102696	9.37	mucin-5AC-like [Crassostrea gigas]	Integrin alpha-11 OS=Homo sapiens OX=9606 GN=ITGA11 PE=1 SV=2
CNI_021786-RB	C	+	239944	6.89	uncharacterized protein LOC105330592 [Crassostrea gigas]	NA
CNI_023459-RC	C		143059	7.12	inter-alpha-trypsin inhibitor heavy chain H3 [Crassostrea gigas]	Inter-alpha-trypsin inhibitor heavy chain H3 OS=Mus musculus OX=10090 GN=Itih3 PE=1 SV=3
CNI_023766-RB	C		98002.4	8.96	inter-alpha-trypsin inhibitor heavy chain H4-like isoform X2 [Crassostrea gigas]	Inter-alpha-trypsin inhibitor heavy chain H3 OS=Oryctolagus cuniculus OX=9986 GN=ITIH3 PE=2 SV=1
CNI_024139-RA	C	+	21966.3	8.99	metalloproteinase inhibitor 3-like [Crassostrea gigas]	Metalloproteinase inhibitor 3 OS=Xenopus laevis OX=8355 GN=timp3 PE=2 SV=1
CNI_024258-RA	C	+	21206.9	7.7	metalloproteinase inhibitor 3-like [Crassostrea gigas]	Metalloproteinase inhibitor 2 OS=Cavia porcellus OX=10141 GN=TIMP2 PE=2 SV=1
CNI_026752-RA	C	+	22182.3	7.99	kielin/chordin-like protein [Crassostrea gigas]	Kielin/chordin-like protein OS=Homo sapiens OX=9606 GN=KCP PE=2 SV=3
CNI_027169-RA	C	+	48889.5	5.95	uncharacterized protein LOC105318810 [Crassostrea gigas]	Extracellular superoxide dismutase [Cu-Zn] OS=Mus musculus OX=10090 GN=Sod3 PE=1 SV=1
CNI_027663-RA	C	+	38936.9	7.4	kielin/chordin-like protein [Crassostrea gigas]	NA
CNI_028177-RA	C	+	133753	5.14	uncharacterized protein LOC105340823 isoform X1 [Crassostrea gigas]	Neurogenic locus Notch protein OS=Drosophila melanogaster OX=7227 GN=N PE=1 SV=3

[truncated: 6 more sheets: S11, S12, S13, S14, S15, S16]
