# Supplementary material for: Multi-omic insights into the formation and evolution of a novel shell microstructure in oysters
Source: BMC Biol. 2023 Sep 29;21:204. doi: 10.1186/s12915-023-01706-y (PMC10543319; doi:10.1186/s12915-023-01706-y)
Supplement: Supplementary file 3 — Additional file 3. Command line scripts used in present study. [file 12915_2023_1706_MOESM3_ESM.txt]

######### The commands used in this study ##########
# Quailty control of illumina reads with fastp (v 0.23.1)
fastp -c -l 150 -w 15 -i FDSW202238081-2r_1_clean.rd.fq.gz -I FDSW202238081-2r_2_clean.rd.fq.gz -o Cni_illumina_R1_clean.fq.gz -O Cni_illumina_R2_clean.fq.gz

# Genome survey using kmer distribution generated by the Illumina reads with Platanus_allee (v 2.2.2) and GenomeScope (v 2.0)
platanus_allee assemble -k 17 -s 10 -u 0.2 -t 20 -m 300 -f Cni_illumina_R1_clean.fq Cni_illumina_R2_clean.fq
Rscript genomescope.R -i out_17merFrq.tsv -k 17 -o kmer17

# Genome assembly
## Assemble HiFi reads with Hifiasm-0.15.1 (r328)
hifiasm -l 3 -o Cni -t 30 --purge-cov 80 Cni_genome_HiFi.fasta --h1 HiC_R1_clean.rd.fq.gz --h2 HiC_R2_clean.rd.fq.gz
awk '/^S/{print ">"$2"\n"$3}'  Cni.hic.p_ctg.gfa | fold >  Cni.hic.p_ctg.fa
## Process the Hi-C valid reads by Juicer pipeline (v 1.6)
bwa index Cni.hic.p_ctg.fa
generate_site_positions.py MboI genome Cni.hic.p_ctg.fa
awk 'BEGIN{OFS="\t"}{print $1, $NF}' genome_MboI.txt > genome.chrom.sizes
bash juicer.sh -g Cni -s MboI -z Cni.hic.p_ctg.fa -y genome_MboI.txt -p genome.chrom.sizes -t 30
## Scaffold with 3D de novo assembly (3D-DNA) pipeline (v 180419)
run-asm-pipeline.sh --build-gapped-map Cni.hic.p_ctg.fa merged_nodups.txt
run-asm-pipeline-post-review.sh -r Cni.hic.p_ctg.FINAL.review.assembly --build-gapped-map Cni.hic.p_ctg.fa merged_nodups.txt
mv Cni.hic.p_ctg.FINAL.fasta Cni.asm.v1.fa

# Genome assessment
## Check the genome assembly quality by Quast (v 5.0.2)
quast.py Cni.asm.v1.fa -t 20 --pacbio Cni_genome_HiFi.fasta  -o quast.scaffold
## Use BUSCO (v 5.1.2) to check the genome completeness
busco -c 10 --augustus -m genome --offline --download_path busco_downloads -i Cni.asm.v1.fa -l metazoa_odb10 -o busco_augustus
## Map short DNA reads to genome with bwa (0.7.17-r1198-dirty)
bwa index Cni.asm.v1.fa
bwa mem -t 10 -R '@RG\tID:Cni_illumina\tSM:Cni_illumina\tPL:illumina' ../Cni.asm.v1.fa Cni_illumina_R1_clean.fq.gz Cni_illumina_R2_clean.fq.gz 2>Cni_illumina.bwa.log
samtools sort -@ 10 -m 10G -o Cni_illumina.sort.bam
samtools flagstat -@ 10  Cni_illumina.sort.bam > Cni.bam.flagstat

# Repeat annotation
## Build de novo repeat library by RepeatModeler (v 2.0.1)
BuildDatabase -name mydb Cni.asm.v1.fa
RepeatModeler -pa 4 -database mydb
## Extract homology-based repeat library from a combined repeat database (RepBase 20181026 and Dfam_3.3)
famdb.py families --format fasta_name --include-class-in-name --ancestors --descendants Mollusca > Mollusca_repeat.fa
## Combine de novo and homology-based repeat library
cat Mollusca_repeat.fa mydb-families.fa > custom_repeat.lib
## Identify transposable elements with the combined library by RepeatMasker (v 4.1.2-p1)
RepeatMasker -lib custom_repeat.lib -no_is -norna -pa 4 -gff Cni.asm.v1.fa
## Soft masking the genome with RepeatMasker (v 4.1.2-p1)
RepeatMasker -lib custom_repeat.lib -no_is -norna -pa 4 -gff -xsmall Cni.asm.v1.fa

# Non-coding RNA prediction
## Predict tRNA by tRNAscan-SE (v 2.0.7)
tRNAscan-SE -m stat -o tRNA -f structure --thread 20 Cni.asm.v1.fa
## Predict rRNA, miRNA and snRNA by infernal (v 1.1.2) from Rfam (14.5)
cmscan -Z 1060.323626 --cut_ga --rfam --nohmmonly --tblout my-genome.tblout --fmt 2 --cpu 40 --clanin Rfam.clanin Rfam.cm Cni.asm.v1.fa > my-genome.cmscan
grep -v '=' genome.tblout > genome.deoverlapped.tblout
awk 'BEGIN{OFS="\t";}{if(FNR==1) print "target_name\taccession\tquery_name\tquery_start\tquery_end\tstrand\tscore\tEvalue"; if(FNR>2 && $20!="=" && $0!~/^#/) print $2,$3,$4,$10,$11,$12,$17,$18; }' genome.tblout > genome.tblout.final.xls
less rfam_anno.txt | awk 'BEGIN {FS=OFS="\t"}{split($3,x,";");class=x[2];print $1,$2,$3,class}' > HJ_rfam_anno.txt
awk 'BEGIN{OFS=FS="\t"} ARGIND==1{a[$2]=$4;} ARGIND==2{type=a[$1];if(type=="") type="Others";count[type]+=1;} END{for(type in count) print type, count[type];}' HJ_rfam_anno.txt ./genome.tblout.final.xls
awk 'BEGIN{OFS=FS="\t"}ARGIND==1{a[$2]=$4;}ARGIND==2{type=a[$1]; if(type=="") type="Others"; if($6=="-")len[type]+=$4-$5+1;if($6=="+")len[type]+=$5-$4+1}END{for(type in len) print type, len[type];}' HJ_rfam_anno.txt ./genome.tblout.final.xls

# Gene structure anntation
## Iso-Seq data analysis with SMRT Link v9.0
ccs --min-rq 0.9 --noPolish --minPasses=2 --min-length 300 -j 40 m64164_210127_210057.subreads.bam m64164_210127_210057.ccs.bam
lima --isoseq --dump-clips --peek-guess -j 40 m64164_210127_210057.ccs.bam barcoded_primers.fasta fl.bam
isoseq3 refine --require-polya -j 40 fl.primer_5p--primer_3p.bam barcoded_primers.fasta flnc.bam
isoseq3 cluster flnc.bam unpolished.bam -j 40 --verbose --use-qvs
isoseq3 polish unpolished.bam m64164_210127_210057.subreads.bam polished.bam -j 40
## Quailty control of RNA-seq data (SRR10482020, SRR10482020, SRR10482020, SRR7646736) with fastp (v 0.23.1)
fastp -c -l 150 -h visceral.html -j visceral.json -i visceralR18111011_R1.fastq.gz -I visceralR18111011_R2.fastq.gz -o visceral_clean_R1.fq.gz -O visceral_clean_R2.fq.gz
fastp -c -l 150 -h mantle.html -j mantle.json -i mantleR18111010_R1.fastq.gz -I mantleR18111010_R2.fastq.gz -o mantle_clean_R1.fq.gz -O mantle_clean_R2.fq.gz
fastp -c -l 150 -h gill.html -j gill.json -i gillS1_1.fq.gz -I gillS1_2.fq.gz -o gill_clean_R1.fq.gz -O gill_clean_R2.fq.gz
fastp -c -l 150 -h adductor.html -j adductor.json -i adductorR18111012_R1.fastq.gz -I adductorR18111012_R2.fastq.gz -o adductor_clean_R1.fq.gz -O adductor_clean_R2.fq.gz
## De novo transcriptome assembly by Trinity (v 2.12.0)
Trinity --no_version_check --seqType fq --max_memory 10G --CPU 10 --left adductor_clean_R1.fq.gz,gill_clean_R1.fq.gz,mantle_clean_R1.fq.gz,visceral_clean_R1.fq.gz  --right adductor_clean_R2.fq.gz,gill_clean_R2.fq.gz,mantle_clean_R2.fq.gz,visceral_clean_R2.fq.gz 
## Genome guided transcriptome assembly by Hisat (v 2.2.1), samtools (v 1.12), and Trinity (v 2.12.0)
hisat2-build Cni.asm.v1.fa Cni.asm.v1.fa -p 20
hisat2 -p 40 --dta -x Cni.asm.v1.fa -1 adductor_clean_R1.fq.gz,gill_clean_R1.fq.gz,mantle_clean_R1.fq.gz,visceral_clean_R1.fq.gz -2 adductor_clean_R2.fq.gz,gill_clean_R2.fq.gz,mantle_clean_R2.fq.gz,visceral_clean_R2.fq.gz -S hisat2_GG.sam
samtools view -bhS hisat2_GG.sam -@ 20 -o hisat2_GG.bam | samtools sort - -@ 20 -m 10G -o hisat2_GG.sorted.bam && samtools index hisat2_GG.sorted.bam
Trinity --no_version_check --genome_guided_bam hisat2_GG.sorted.bam --max_memory 10G --CPU 10 --genome_guided_max_intron 20000 --output Trinity_GG
## Build a comprehensive transcriptome database by PASA (v 2.4.1) , combining the denovo assembly and genome guided assembly
cat Trinity.fasta Trinity-GG.fasta > Trinity_all_new.fasta
seqclean Trinity.fasta -v UniVec -c 10
seqclean Trinity_all_new.fasta -v UniVec -c 10
accession_extractor.pl < Trinity.fasta.clean >tdn.accs
Launch_PASA_pipeline.pl -c alignAssembly.config -C -R -g Cni.asm.v1.softmask.fa -t Trinity_all_new.fasta.clean -T -u Trinity_all_new.fasta --TDN tdn.accs --ALIGNERS gmap,blat --CPU 2 --stringent_alignment_overlap 30.0 --gene_overlap 50.0
build_comprehensive_transcriptome.dbi -c alignAssembly.config -t Trinity_all_new.fasta.clean --min_per_ID 95 --min_per_aligned 30
## Use braker (v 2.1.5) to train Augustus gene predictor (The accuracy after training is 0.8924)
braker.pl --species=Crassostrea_nippona --genome=Cni.asm.v1.softmask.fa --softmasking --bam=hisat2_GG.sorted.bam --cores=30
## Remove redundancy by CD-HIT v4.8.1
cat compreh_init_build.fasta polished.hq.fasta > EST.fasta
cd-hit-est -i EST.fasta -o EST_cdhit.fasta -c 0.98 -T 10 -M 16000
## Maker (v 3.01.03) annotation
maker -CTL
mpiexec -n 15 maker -fix_nucleotides
fasta_merge -d Cni.asm.v1.maker.output/Cni.asm.v1_master_datastore_index.log -o Cni
gff3_merge -n -d Cni.asm.v1.maker.output/Cni.asm.v1_master_datastore_index.log -o Cni.all.maker.gff3
grep "maker" Cni.all.maker.gff3 > Cni.all.gene.maker.gff3
gffread Cni.all.gene.maker.gff3 -g Cni.asm.v1.fa -x Crassostrea.nippona.all.cds.fasta
## Filter isoforms to achieve the longest CDS and protein sequences with AGAT-v0.9.1
agat_sp_keep_longest_isoform.pl -gff Cni.all.gene.maker.gff3-o Cni.longest.gene.gff3
gffread Cni.longest.gene.gff3 -g Cni.asm.v1.fa -w Cni.longest.gene.transcript.fasta -x Cni.longest.gene.cds.fasta -y Cni.longest.gene.pep.fasta

# Evaluation of genome annotation
busco -c 10 -m protein --offline --download_path busco_downloads -i Cni.all.gene.pep.fasta -l metazoa_odb10 -o Cni.all.pep
busco -c 10 -m protein --offline --download_path busco_downloads -i Cni.longest.gene.pep.fasta -l metazoa_odb10 -o Cni.longest.pep
agat_sp_statistics.pl -i Cni.longest.gene.gff3 -g Cni.asm.v1.fa -o Cni.annotation.statistics

# Functional annotation
## Diamond Blast (v2.0.11.149) the whole NCBI NR database (Release 2021_9_29)
diamond makedb --in nr.fa.gz -d nr
diamond blastp -e 1e-5 -k 1 -f 6 -p 15 -d nr -q Cni.longest.gene.pep.fasta -o Cni.nr.diamond.result
## Blast the SWISS-PROT database (Release 2022_01)
makeblastdb -in uniprot_sprot.fasta -dbtype prot -out uniprot_sprot.db -parse_seqids
blastp -query Cni.longest.gene.pep.fasta -db uniprot_sprot.db -out Cni.swissprot.blastp.result -outfmt "6 qseqid sseqid evalue bitscore stitle" -evalue 1e-5 -num_threads 30
## Annotation by emapper-2.1.0-1 against eggNOG_DB v5.0.2
emapper.py -i Cni.longest.gene.pep.fasta -o CNI --itype proteins -m diamond --tax_scope 33208 --sensmode ultra-sensitive --cpu 20
emapperx.R CNI.emapper.annotations Cni.longest.gene.pep.fasta
## Protein domain annotation by interproscan (v 5.52-86.0) and pfam_scan.pl
interproscan.sh -i Cni.longest.gene.pep.fasta -cpu 20 -goterms -iprlookup -pa
pfam_scan.pl -e_seq 0.05 -e_dom 0.05 -cpu 20 -fasta Cni.longest.gene.pep.fasta -dir Pfam35 -outfile Oed.pfam
## Signal domain annotation by SignalP-6.0
signalp6 --fastafile Cni.longest.gene.pep.fasta --organism eukarya --output_dir output --format txt --mode fast

# Assignment of the orthologue genes by Orthofinder (v 2.5.2)
orthofinder -f pep -M msa -t 20 -a 20

# Calibrate the tree with time constrains, estimate the divergent time by MCMCTree
trimal -in SpeciesTreeAlignment.fa -out supergene.phy -phylip_paml
## calibrate the substitution rate
codeml codeml.ctl
## first round: in the mcmctree.ctl, change usedata = 3, and outfile = out_usedata3
## second round: change the file name "out.BV" to  "in.BV"; change usedata = 2, and outfile = out_usedata2
mcmctree mcmctree.ctl
## the tree file with time constrains used in MCMCTree analysis
16 1
((Npo,Obi)'>3.642<4.526',((Lgi,(Aca,Bgl)'>0.583<2.789'),(Mme,(((Pfu,((Sgl,Oed),(Cvi,(Cni,(Cgi,Car)'>0.2347<0.2878'))'>0.632<0.827')),Mco),(Pma,Mye)'>1.133<3.249')'>3.99<5.01')'>4.72<5.16')'>5.15<5.417')'>4.8<5.594';

# Gene family analysis by CAFE5
cat FigTree.tre | sed  's/\[[^]]\+\]//g'| awk -F "=" '/UTREE/{print $2} '  > input.tree.nwk
sed -e 's/:/\n:/g' -e 's/\([),]\)/\n\1/g' input.tree.nwk | awk '{if($1~/:$/){printf ":"100*$2} else {printf $0}}' |sed 's/\s\+//g' > input.tree
dos2unix Orthogroups.GeneCount.tsv
sed 's/\s\+\S\+$//' Orthogroups.GeneCount.tsv | awk '{print $1"\t"$0}' > input.tab
cafe5 -i input.tab -t input.tree -o cafe_ortho -c 30

# Collinearity analysis with JCVI utility libraries v1.1.12
python3 -m jcvi.formats.gff bed --type=mRNA Cni.filter.gff3 -o Cni.bed
python3 -m jcvi.formats.gff bed --type=mRNA Cgi.filter.gff3 -o Cgi.bed
python3 -m jcvi.formats.gff bed --type=mRNA Cvi.filter.gff3 -o Cvi.bed
python3 -m jcvi.formats.gff bed --type=mRNA Car.filter.gff3 -o Car.bed
python3 -m jcvi.compara.catalog ortholog Cni Cvi --no_strip_names --cpus=10 --cscore=0.99
python3 -m jcvi.compara.catalog ortholog Cni Cgi --no_strip_names --cpus=10 --cscore=0.99
python3 -m jcvi.compara.catalog ortholog Cgi Car --no_strip_names --cpus=10 --cscore=0.99
python3 -m jcvi.compara.synteny screen --minspan=10 --simple Cni.Cvi.anchors Cni.Cvi.anchors.new
python3 -m jcvi.compara.synteny screen --minspan=10 --simple Cni.Cgi.anchors Cni.Cgi.anchors.new
python3 -m jcvi.compara.synteny screen --minspan=10 --simple Cgi.Car.anchors Cgi.Car.anchors.new
python3 -m jcvi.graphics.karyotype seqids4 layout4

python3 -m jcvi.formats.gff bed --type=mRNA Mye.filter.gff3 -o Mye.bed
python3 -m jcvi.formats.gff bed --type=mRNA Pfu.filter.gff3 -o Pfu.bed
python3 -m jcvi.compara.catalog ortholog Cni Mye --no_strip_names --cpus=10 --cscore=0.99
python3 -m jcvi.compara.catalog ortholog Cni Pfu --no_strip_names --cpus=10 --cscore=0.99
python3 -m jcvi.compara.synteny screen --minspan=5 --simple Cni.Pfu.anchors Cni.Pfu.anchors.new
python3 -m jcvi.compara.synteny screen --minspan=5 --simple Cni.Mye.anchors Cni.Mye.anchors.new
python3 -m jcvi.graphics.karyotype seqids3 layout3

# RNA-seq analysis
## Quailty control of short RNA reads with fastp (v 0.23.1)
fastp -c -l 150 -w 10 --detect_adapter_for_pe -i *_1.fq.gz -I *_2.fq.gz -o *_1.clean.fq.gz -O *_2.clean.fq.gz
## Map short RNA reads to genome with Hisat (v 2.2.1)
hisat2-build Cni.asm.v1.fa Cni.genome
hisat2 --new-summary --dta -p 5 -x Cni.genome -1 *_1.clean.fq.gz -2 *_2.clean.fq.gz -S *.sam
samtools sort *.sam -o *.bam
## Quantification with R (4.1.0)
Rscript run-featurecounts.R -b *.bam -g Cni.gene.gtf -o *
## DEG analysis
ls *.count > genes.quant_files.txt
perl abundance_estimates_to_matrix.pl --est_method featureCounts --quant_files genes.quant_files.txt --out_prefix genes
perl run_DE_analysis.pl --matrix genes.counts.matrix --method edgeR --samples_file sample --contrasts contrasts.txt

############# the maker_opts.ctl file #############
#-----Genome (these are always required)
genome=Cni.asm.v1.fa #genome sequence (fasta file or fasta embeded in GFF3 file)
organism_type=eukaryotic #eukaryotic or prokaryotic. Default is eukaryotic

#-----Re-annotation Using MAKER Derived GFF3
maker_gff= #MAKER derived GFF3 file
est_pass=0 #use ESTs in maker_gff: 1 = yes, 0 = no
altest_pass=0 #use alternate organism ESTs in maker_gff: 1 = yes, 0 = no
protein_pass=0 #use protein alignments in maker_gff: 1 = yes, 0 = no
rm_pass=0 #use repeats in maker_gff: 1 = yes, 0 = no
model_pass=0 #use gene models in maker_gff: 1 = yes, 0 = no
pred_pass=0 #use ab-initio predictions in maker_gff: 1 = yes, 0 = no
other_pass=0 #passthrough anyything else in maker_gff: 1 = yes, 0 = no

#-----EST Evidence (for best results provide a file for at least one)
est=EST_cdhit.fasta #set of ESTs or assembled mRNA-seq in fasta format
altest= #EST/cDNA sequence file in fasta format from an alternate organism
est_gff= #aligned ESTs or mRNA-seq from an external GFF3 file
altest_gff= #aligned ESTs from a closly relate species in GFF3 format

#-----Protein Homology Evidence (for best results provide a file for at least one)
protein=protein.cdhit.fasta  #protein sequence file in fasta format (i.e. from mutiple organisms)
protein_gff=  #aligned protein homology evidence from an external GFF3 file

#-----Repeat Masking (leave values blank to skip repeat masking)
model_org= #select a model organism for RepBase masking in RepeatMasker
rmlib=custom_repeat.lib #provide an organism specific repeat library in fasta format for RepeatMasker
repeat_protein=/opt/maker/data/te_proteins.fasta #provide a fasta file of transposable element proteins for RepeatRunner
rm_gff= #pre-identified repeat elements from an external GFF3 file
prok_rm=0 #forces MAKER to repeatmask prokaryotes (no reason to change this), 1 = yes, 0 = no
softmask=1 #use soft-masking rather than hard-masking in BLAST (i.e. seg and dust filtering)

#-----Gene Prediction
snaphmm= #SNAP HMM file
gmhmm= #GeneMark HMM file
augustus_species=Crassostrea_nippona #Augustus gene prediction species model
fgenesh_par_file= #FGENESH parameter file
pred_gff= #ab-initio predictions from an external GFF3 file
model_gff= #annotated gene models from an external GFF3 file (annotation pass-through)
run_evm=0 #run EvidenceModeler, 1 = yes, 0 = no
est2genome=1 #infer gene predictions directly from ESTs, 1 = yes, 0 = no
protein2genome=1 #infer predictions from protein homology, 1 = yes, 0 = no
trna=0 #find tRNAs with tRNAscan, 1 = yes, 0 = no
snoscan_rrna= #rRNA file to have Snoscan find snoRNAs
snoscan_meth= #-O-methylation site fileto have Snoscan find snoRNAs
unmask=0 #also run ab-initio prediction programs on unmasked sequence, 1 = yes, 0 = no
allow_overlap= #allowed gene overlap fraction (value from 0 to 1, blank for default)

#-----Other Annotation Feature Types (features MAKER doesn't recognize)
other_gff= #extra features to pass-through to final MAKER generated GFF3 file

#-----External Application Behavior Options
alt_peptide=C #amino acid used to replace non-standard amino acids in BLAST databases
cpus=1 #max number of cpus to use in BLAST and RepeatMasker (not for MPI, leave 1 when using MPI)

#-----MAKER Behavior Options
max_dna_len=100000 #length for dividing up contigs into chunks (increases/decreases memory usage)
min_contig=10000 #skip genome contigs below this length (under 10kb are often useless)

pred_flank=200 #flank for extending evidence clusters sent to gene predictors
pred_stats=0 #report AED and QI statistics for all predictions as well as models
AED_threshold=1 #Maximum Annotation Edit Distance allowed (bound by 0 and 1)
min_protein=50 #require at least this many amino acids in predicted proteins
alt_splice=1 #Take extra steps to try and find alternative splicing, 1 = yes, 0 = no
always_complete=1 #extra steps to force start and stop codons, 1 = yes, 0 = no
map_forward=0 #map names and attributes forward from old GFF3 genes, 1 = yes, 0 = no
keep_preds=0 #Concordance threshold to add unsupported gene prediction (bound by 0 and 1)

split_hit=20000 #length for the splitting of hits (expected max intron size for evidence alignments)
min_intron=20 #minimum intron length (used for alignment polishing)
single_exon=1 #consider single exon EST evidence when generating annotations, 1 = yes, 0 = no
single_length=300 #min length required for single exon ESTs if 'single_exon is enabled'
correct_est_fusion=0 #limits use of ESTs in annotation to avoid fusion genes

tries=10 #number of times to try a contig if there is a failure for some reason
clean_try=0 #remove all data from previous run before retrying, 1 = yes, 0 = no
clean_up=0 #removes theVoid directory with individual analysis files, 1 = yes, 0 = no
TMP= #specify a directory other than the system default temporary directory for temporary files
############################################

############# the codeml.ctl file #############
seqfile = tmp0001.txt
treefile = tmp0001.trees
outfile = tmp0001.out
noisy = 3
seqtype = 2
model = 3
aaRatefile = ./lg.dat
fix_alpha = 0
alpha = 0.5
ncatG = 5
Small_Diff = 0.1e-6
getSE = 0
method = 1
clock = 1
############################################

############# the mcmctree.ctl file #############
          seed = -1
       seqfile = ./supergene.phy
      treefile = ./input.tree
       outfile = out_usedata2

         ndata = 1
       seqtype = 2  * 0: nucleotides; 1:codons; 2:AAs
       usedata = 2    * 0: no data; 1:seq like; 2:use in.BV; 3: out.BV
         clock = 2    * 1: global clock; 2: independent rates; 3: correlated rates
       RootAge = <10  * safe constraint on root age, used if no fossil for root.

         model = 3    * 0:JC69, 1:K80, 2:F81, 3:F84, 4:HKY85
    aaRatefile = ./lg.data
         alpha = 0.5    * alpha for gamma rates at sites
         ncatG = 5    * No. categories in discrete gamma

     cleandata = 1    * remove sites with ambiguity data (1:yes, 0:no)?

       BDparas = 1 1 0    * birth, death, sampling
   kappa_gamma = 6 2      * gamma prior for kappa
   alpha_gamma = 1 1      * gamma prior for alpha

   rgene_gamma = 1 14.13   * gamma prior for overall rates for genes
  sigma2_gamma = 1 4.5    * gamma prior for sigma^2     (for clock=2 or 3)

      finetune = 1: 0.057  0.25  0.008  0.12 0.3  * auto (0 or 1) : times, musigma2, rates, mixing, paras, FossilErr

         print = 1
        burnin = 1000000
      sampfreq = 10
       nsample = 500000
############################################
